# Supplementary material for: Effect of Thinning on Tree Differentiation, Productivity and Carbon Stocks of Cryptomeria japonica Plantations
Source: Ecol Evol. 2025 May 7;15(5):e71418. doi: 10.1002/ece3.71418 (PMC12058209; doi:10.1002/ece3.71418)
Supplement: Supplementary file 1 — Data S1. [file ECE3-15-e71418-s001.zip]

Archive with 12 entries (12 files):
- CK-1.xls
- CK-2.xls
- CK-3.xls
- T1-1.xls
- T1-2.xls
- T1-3.xls
- T2-1.xlsx
- T2-2.xls
- T2-3.xls
- T3-1.xls
- T3-2.xls
- T3-3.xls
