# Supplementary material for: Effect of Thinning on Tree Differentiation, Productivity and Carbon Stocks of Cryptomeria japonica Plantations
Source: Ecol Evol. 2025 May 7;15(5):e71418. doi: 10.1002/ece3.71418 (PMC12058209; doi:10.1002/ece3.71418)
Supplement: Supplementary file 1 — Data S1. [file ECE3-15-e71418-s001.zip › CK-1.xls]

## Sheet: 2014
Sample	DBH	H	BA	V
1	10.9	7.4	0.0093	0.0362
2	14.8	8.6	0.0171	0.0735
3	12.4	7.9	0.012	0.049
4	15.3	8.7	0.0185	0.0799
5	5.3	4.3	0.0022	0.0055
6	12.6	8	0.0125	0.0513
7	11.4	7.6	0.0102	0.0404
8	10.2	7.1	0.0082	0.0307
9	12.2	7.9	0.0117	0.0475
10	12	7.8	0.0113	0.0458
11	15.1	8.6	0.0178	0.0768
12	10.4	7.2	0.0085	0.0324
13	11.4	7.6	0.0102	0.0401
14	12.7	8	0.0127	0.0522
15	16.7	8.9	0.0218	0.0951
16	9.2	6.6	0.0066	0.0234
17	16	8.8	0.0202	0.0879
18	13	8.1	0.0133	0.0552
19	12.8	8.1	0.0129	0.0532
20	14.3	8.5	0.0161	0.0686
21	14.6	8.5	0.0167	0.0718
22	7.9	5.9	0.0049	0.016
23	13.9	8.4	0.0152	0.0645
24	11.4	7.6	0.0102	0.0405
25	12.2	7.8	0.0116	0.0472
26	9.7	6.8	0.0074	0.027
27	9.1	6.5	0.0064	0.0227
28	10.5	7.2	0.0086	0.0327
29	12.3	7.9	0.0119	0.0484
30	5.8	4.6	0.0026	0.007
31	16.1	8.8	0.0202	0.0882
32	12.2	7.8	0.0116	0.0471
33	15.6	8.7	0.0192	0.0833
34	14.5	8.5	0.0165	0.0708
35	9.1	6.6	0.0065	0.023
36	6.9	5.3	0.0037	0.0112
37	10.5	7.2	0.0087	0.033
38	9.4	6.7	0.0069	0.025
39	15.3	8.7	0.0184	0.0797
40	6.9	5.3	0.0037	0.0112
41	12.4	7.9	0.0121	0.0494
42	10	7	0.0079	0.0292
43	8.8	6.4	0.0061	0.0211
44	13.8	8.3	0.0149	0.0629
45	5.4	4.4	0.0023	0.0059
46	13.1	8.1	0.0135	0.0562
47	14	8.4	0.0154	0.0654
48	10.7	7.3	0.009	0.0344
49	16.2	8.8	0.0206	0.0899
50	13.4	8.2	0.0141	0.0592
51	14.1	8.4	0.0156	0.0665
52	10.6	7.2	0.0087	0.0334
53	10.6	7.2	0.0088	0.0334
54	14.5	8.5	0.0166	0.0711
55	11.8	7.7	0.0109	0.0439
56	10.4	7.2	0.0085	0.0322
57	13.5	8.3	0.0143	0.06
58	13.7	8.3	0.0147	0.0623
59	15.9	8.8	0.0197	0.0859
60	11.7	7.7	0.0108	0.0431
61	12.8	8.1	0.0129	0.0532
62	13.3	8.2	0.0139	0.058
63	14.9	8.6	0.0174	0.0751
64	14.2	8.4	0.0158	0.0675
65	13.5	8.3	0.0142	0.0598
66	12.9	8.1	0.0131	0.0545
67	11.5	7.6	0.0104	0.0412
68	11.2	7.5	0.0099	0.0387
69	10.8	7.3	0.0091	0.035
70	13.4	8.2	0.0142	0.0595
71	14.2	8.4	0.0158	0.0675
72	13.2	8.2	0.0137	0.0572
73	11.2	7.5	0.0099	0.0387
74	16	8.8	0.0201	0.0876
75	14.1	8.4	0.0156	0.0663
76	14.1	8.4	0.0156	0.0666
77	10.4	7.2	0.0085	0.0322
78	13.9	8.4	0.0151	0.0641
79	15.7	8.8	0.0194	0.0841
80	5.2	4.2	0.0021	0.0052
81	6.5	5.1	0.0033	0.0095
82	7.5	5.7	0.0044	0.0137
83	8	6	0.005	0.0166
84	9	6.5	0.0064	0.0224
85	9.5	6.7	0.0071	0.0255
86	9.5	6.7	0.0071	0.0257
87	10.4	7.2	0.0085	0.0322
88	9.3	6.6	0.0067	0.024
89	10.6	7.3	0.0089	0.034
90	6.7	5.2	0.0035	0.0103
91	13.4	8.2	0.0141	0.0592
92	7.5	5.7	0.0044	0.0139
93	12.7	8	0.0127	0.0522
94	5.1	4.2	0.002	0.0049
95	6.1	4.8	0.0029	0.008
96	7.6	5.7	0.0045	0.0144
97	11.4	7.6	0.0102	0.0404
98	8.3	6.1	0.0053	0.0179
99	7.8	5.9	0.0048	0.0155
100	12.6	8	0.0124	0.051
101	9.4	6.7	0.0069	0.025
102	11.6	7.6	0.0105	0.0417
103	7.4	5.6	0.0043	0.0133
104	5.5	4.5	0.0024	0.0062
105	10.4	7.2	0.0085	0.0322
106	9.5	6.7	0.0071	0.0257
107	8.4	6.2	0.0055	0.0186
108	9.8	6.9	0.0075	0.0278
109	8.2	6.1	0.0053	0.0176
110	9.4	6.7	0.007	0.025
111	11.4	7.6	0.0102	0.0405
112	12.7	8	0.0126	0.0519
113	16.7	8.9	0.022	0.0961
114	10.2	7.1	0.0082	0.0307
115	12.8	8.1	0.0129	0.0532
116	9.6	6.8	0.0072	0.026
117	10.4	7.1	0.0084	0.0319
118	13.2	8.2	0.0137	0.0575
119	11.1	7.5	0.0097	0.0378
120	7.3	5.6	0.0041	0.0128
121	9.2	6.6	0.0066	0.0237
122	8.1	6	0.0052	0.017
123	12.9	8.1	0.0131	0.0542
124	18	9	0.0255	0.1112
125	15	8.6	0.0177	0.0765
126	11.2	7.5	0.0098	0.0383
127	10.9	7.4	0.0094	0.0364
128	12.4	7.9	0.012	0.0492
129	14.6	8.5	0.0167	0.0716
130	10.1	7	0.008	0.0298
131	14	8.4	0.0154	0.0654
132	7.1	5.4	0.0039	0.0119
133	12.9	8.1	0.0131	0.0545
134	12.4	7.9	0.0121	0.0494
135	7.8	5.9	0.0048	0.0154
136	9.3	6.7	0.0068	0.0243
137	15.7	8.8	0.0194	0.0845
138	11.5	7.6	0.0104	0.0412
139	13.3	8.2	0.0139	0.0582
140	15.4	8.7	0.0186	0.0805
141	14.8	8.6	0.0172	0.074
142	9.4	6.7	0.0069	0.025
143	13.4	8.2	0.0141	0.0593
144	8.1	6	0.0052	0.0171
145	14.2	8.4	0.0157	0.0671
146	9.4	6.7	0.0069	0.025
147	13.7	8.3	0.0147	0.0623
148	9.2	6.6	0.0067	0.0238
149	14.2	8.5	0.0159	0.0679
150	15.8	8.8	0.0196	0.0853
151	5.7	4.6	0.0026	0.0067
152	6.6	5.2	0.0034	0.01
153	11.5	7.6	0.0104	0.0412
154	9.1	6.6	0.0065	0.023
155	10.9	7.4	0.0093	0.0362
156	14.4	8.5	0.0163	0.0699
157	9.8	6.9	0.0075	0.0275
158	13.8	8.3	0.015	0.0634
159	12.9	8.1	0.0131	0.0544
160	14.4	8.5	0.0162	0.0692
161	13.6	8.3	0.0145	0.0609
162	10.8	7.3	0.0092	0.0354
163	13.5	8.3	0.0143	0.0602
164	8.2	6.1	0.0053	0.0178
165	9.1	6.6	0.0065	0.023
166	5.7	4.6	0.0026	0.0067
167	22.5	8.8	0.0397	0.1606
168	5.7	4.6	0.0026	0.0067
169	5.1	4.2	0.002	0.0049
170	5.5	4.4	0.0024	0.0061
171	6.6	5.2	0.0034	0.01
172	12.1	7.8	0.0114	0.0462
173	7	5.4	0.0038	0.0115
174	15.9	8.8	0.0199	0.0864
175	14.1	8.4	0.0156	0.0665
176	6.9	5.3	0.0037	0.0112

## Sheet: 2016
Sample	DBH	H	BA	V
1	11.3	7.5	0.01	0.0395
2	15.2	8.7	0.0181	0.0785
3	12.8	8.1	0.0129	0.0532
4	15.8	8.8	0.0196	0.0853
5	5.8	4.6	0.0026	0.007
6	13.4	8.2	0.0141	0.0592
7	12.4	7.9	0.0121	0.0494
8	10.5	7.2	0.0087	0.033
9	12.9	8.1	0.0131	0.0542
10	12.4	7.9	0.0121	0.0494
11	15.7	8.8	0.0194	0.0841
12	11.1	7.5	0.0097	0.0378
13	12.1	7.8	0.0115	0.0466
14	13.1	8.1	0.0135	0.0562
15	17.1	8.9	0.023	0.1004
16	9.6	6.8	0.0072	0.0263
17	16.5	8.9	0.0214	0.0934
18	13.5	8.3	0.0143	0.0602
19	13.6	8.3	0.0145	0.0612
20	15.3	8.7	0.0184	0.0796
21	14.9	8.6	0.0174	0.0751
22	8.6	6.3	0.0058	0.0199
23	14.3	8.5	0.0161	0.0686
24	12.1	7.8	0.0115	0.0466
25	12.9	8.1	0.0131	0.0542
26	10.1	7	0.008	0.0299
27	9.5	6.7	0.0071	0.0257
28	10.9	7.4	0.0093	0.0362
29	12.8	8.1	0.0129	0.0532
30	6.2	4.9	0.003	0.0084
31	16.5	8.9	0.0214	0.0934
32	12.6	8	0.0125	0.0513
33	16.1	8.8	0.0204	0.0887
34	15	8.6	0.0177	0.0763
35	9.9	6.9	0.0077	0.0285
36	7.3	5.6	0.0042	0.013
37	10.8	7.3	0.0092	0.0354
38	9.9	6.9	0.0077	0.0285
39	15.7	8.8	0.0194	0.0841
40	7.9	5.9	0.0049	0.016
41	13.5	8.3	0.0143	0.0602
42	10.5	7.2	0.0087	0.033
43	9.5	6.7	0.0071	0.0257
44	14.2	8.4	0.0158	0.0675
45	5.9	4.7	0.0027	0.0073
46	15.6	8.7	0.0191	0.083
47	14.8	8.6	0.0172	0.074
48	11.1	7.5	0.0097	0.0378
49	16.5	8.9	0.0214	0.0934
50	14	8.4	0.0154	0.0654
51	14.5	8.5	0.0165	0.0708
52	11	7.4	0.0095	0.037
53	11	7.4	0.0095	0.037
54	15	8.6	0.0177	0.0763
55	12.3	7.9	0.0119	0.0484
56	11.2	7.5	0.0099	0.0387
57	13.9	8.4	0.0152	0.0644
58	14	8.4	0.0154	0.0654
59	16.5	8.9	0.0214	0.0934
60	12.1	7.8	0.0115	0.0466
61	13.8	8.3	0.015	0.0633
62	13.7	8.3	0.0147	0.0623
63	15.4	8.7	0.0186	0.0807
64	14.9	8.6	0.0174	0.0751
65	14.9	8.6	0.0174	0.0751
66	13.4	8.2	0.0141	0.0592
67	12	7.8	0.0113	0.0457
68	12	7.8	0.0113	0.0457
69	11.2	7.5	0.0099	0.0387
70	13.9	8.4	0.0152	0.0644
71	14.7	8.6	0.017	0.0729
72	14	8.4	0.0154	0.0654
73	14.2	8.4	0.0158	0.0675
74	16.3	8.8	0.0209	0.0911
75	14.5	8.5	0.0165	0.0708
76	14.5	8.5	0.0165	0.0708
77	11.4	7.6	0.0102	0.0404
78	14.3	8.5	0.0161	0.0686
79	16.2	8.8	0.0206	0.0899
80	5.4	4.4	0.0023	0.0058
81	6.8	5.3	0.0036	0.0108
82	8.1	6	0.0052	0.017
83	8.4	6.2	0.0055	0.0187
84	10	7	0.0079	0.0292
85	9.9	6.9	0.0077	0.0285
86	10	7	0.0079	0.0292
87	11.1	7.5	0.0097	0.0378
88	10.7	7.3	0.009	0.0346
89	11.1	7.5	0.0097	0.0378
90	7.2	5.5	0.0041	0.0125
91	14.2	8.4	0.0158	0.0675
92	8	6	0.005	0.0165
93	13.5	8.3	0.0143	0.0602
94	6.1	4.8	0.0029	0.008
95	6.4	5	0.0032	0.0091
96	8.3	6.1	0.0054	0.0182
97	11.8	7.7	0.0109	0.0439
98	8.9	6.5	0.0062	0.0217
99	8.5	6.2	0.0057	0.0193
100	14.3	8.5	0.0161	0.0686
101	9.8	6.9	0.0075	0.0278
102	12	7.8	0.0113	0.0457
103	7.8	5.9	0.0048	0.0154
104	6	4.8	0.0028	0.0077
105	10.9	7.4	0.0093	0.0362
106	10.3	7.1	0.0083	0.0314
107	8.8	6.4	0.0061	0.0211
108	10.1	7	0.008	0.0299
109	8.9	6.5	0.0062	0.0217
110	9.8	6.9	0.0075	0.0278
111	12.1	7.8	0.0115	0.0466
112	13.1	8.1	0.0135	0.0562
113	17.2	9	0.0232	0.1016
114	10.7	7.3	0.009	0.0346
115	13.6	8.3	0.0145	0.0612
116	12	7.8	0.0113	0.0457
117	11.8	7.7	0.0109	0.0439
118	13.7	8.3	0.0147	0.0623
119	11.6	7.6	0.0106	0.0421
120	8.4	6.2	0.0055	0.0187
121	10.2	7.1	0.0082	0.0307
122	10.4	7.2	0.0085	0.0322
123	13.6	8.3	0.0145	0.0612
124	18.4	9	0.0266	0.1158
125	15.7	8.8	0.0194	0.0841
126	11.6	7.6	0.0106	0.0421
127	11.4	7.6	0.0102	0.0404
128	14.8	8.6	0.0172	0.074
129	15	8.6	0.0177	0.0763
130	10.5	7.2	0.0087	0.033
131	14.7	8.6	0.017	0.0729
132	7.5	5.7	0.0044	0.0139
133	13.4	8.2	0.0141	0.0592
134	12.9	8.1	0.0131	0.0542
135	8.6	6.3	0.0058	0.0199
136	10.8	7.3	0.0092	0.0354
137	16.2	8.8	0.0206	0.0899
138	12	7.8	0.0113	0.0457
139	14.1	8.4	0.0156	0.0665
140	15.8	8.8	0.0196	0.0853
141	15.1	8.6	0.0179	0.0774
142	10.1	7	0.008	0.0299
143	13.8	8.3	0.015	0.0633
144	8.8	6.4	0.0061	0.0211
145	14.6	8.5	0.0167	0.0718
146	9.7	6.8	0.0074	0.027
147	14.4	8.5	0.0163	0.0697
148	9.7	6.8	0.0074	0.027
149	14.7	8.6	0.017	0.0729
150	16.3	8.8	0.0209	0.0911
151	6.5	5.1	0.0033	0.0095
152	7.8	5.9	0.0048	0.0154
153	11.8	7.7	0.0109	0.0439
154	9.8	6.9	0.0075	0.0278
155	11.3	7.5	0.01	0.0395
156	15.1	8.6	0.0179	0.0774
157	10.2	7.1	0.0082	0.0307
158	14.2	8.4	0.0158	0.0675
159	13.6	8.3	0.0145	0.0612
160	14.8	8.6	0.0172	0.074
161	14.1	8.4	0.0156	0.0665
162	11.3	7.5	0.01	0.0395
163	14.3	8.5	0.0161	0.0686
164	8.7	6.3	0.0059	0.0205
165	12.2	7.9	0.0117	0.0475
166	6.5	5.1	0.0033	0.0095
167	17.9	9	0.0252	0.1099
168	6	4.8	0.0028	0.0077
169	6.1	4.8	0.0029	0.008
170	12.8	8.1	0.0129	0.0532
171	8.4	6.2	0.0055	0.0187
172	5.7	4.6	0.0026	0.0067
173	7.5	5.7	0.0044	0.0139

## Sheet: 2017
Sample	DBH	H	BA	V
1	9.8	6.9	0.0075	0.0278
2	17.4	9	0.0238	0.104
3	12.7	8	0.0127	0.0522
4	15	8.6	0.0177	0.0763
5	17.8	9	0.0249	0.1087
6	15.2	8.7	0.0181	0.0785
7	9	6.5	0.0064	0.0224
8	15.7	8.8	0.0194	0.0841
9	16.4	8.9	0.0211	0.0922
10	13.8	8.3	0.015	0.0633
11	11.5	7.6	0.0104	0.0412
12	13.7	8.3	0.0147	0.0623
13	14.2	8.4	0.0158	0.0675
14	10.8	7.3	0.0092	0.0354
15	15.2	8.7	0.0181	0.0785
16	13.9	8.4	0.0152	0.0644
17	7.3	5.6	0.0042	0.013
18	12.7	8	0.0127	0.0522
19	6.1	4.8	0.0029	0.008
20	11.3	7.5	0.01	0.0395
21	10.4	7.2	0.0085	0.0322
22	10.4	7.2	0.0085	0.0322
23	8.2	6.1	0.0053	0.0176
24	14.4	8.5	0.0163	0.0697
25	12.4	7.9	0.0121	0.0494
26	5.5	4.4	0.0024	0.0061
27	8.2	6.1	0.0053	0.0176
28	11.3	7.5	0.01	0.0395
29	16.4	8.9	0.0211	0.0922
30	18.3	9	0.0263	0.1146
31	13.3	8.2	0.0139	0.0582
32	18.3	9	0.0263	0.1146
33	15.8	8.8	0.0196	0.0853
34	5.8	4.6	0.0026	0.007
35	8.8	6.4	0.0061	0.0211
36	15.2	8.7	0.0181	0.0785
37	12.6	8	0.0125	0.0513
38	15.3	8.7	0.0184	0.0796
39	12.7	8	0.0127	0.0522
40	13.4	8.2	0.0141	0.0592
41	14.1	8.4	0.0156	0.0665
42	13.9	8.4	0.0152	0.0644
43	14.8	8.6	0.0172	0.074
44	17.7	9	0.0246	0.1075
45	9.8	6.9	0.0075	0.0278
46	11.5	7.6	0.0104	0.0412
47	12	7.8	0.0113	0.0457
48	14.8	8.6	0.0172	0.074
49	7.5	5.7	0.0044	0.0139
50	6.9	5.3	0.0037	0.0112
51	11.1	7.5	0.0097	0.0378
52	8.6	6.3	0.0058	0.0199
53	7.4	5.6	0.0043	0.0134
54	8.9	6.5	0.0062	0.0217
55	6.3	5	0.0031	0.0088
56	6.8	5.3	0.0036	0.0108
57	17.4	9	0.0238	0.104
58	14.8	8.6	0.0172	0.074
59	7.8	5.9	0.0048	0.0154
60	15.7	8.8	0.0194	0.0841
61	12.6	8	0.0125	0.0513
62	11.4	7.6	0.0102	0.0404
63	6	4.8	0.0028	0.0077
64	12.3	7.9	0.0119	0.0484
65	12.6	8	0.0125	0.0513
66	11.3	7.5	0.01	0.0395
67	8.9	6.5	0.0062	0.0217
68	8.9	6.5	0.0062	0.0217
69	6.4	5	0.0032	0.0091
70	14.2	8.4	0.0158	0.0675
71	15.4	8.7	0.0186	0.0807
72	11	7.4	0.0095	0.037
73	5.2	4.2	0.0021	0.0052
74	10.2	7.1	0.0082	0.0307
75	16.7	8.9	0.0219	0.0957
76	16.8	8.9	0.0222	0.0969
77	14.3	8.5	0.0161	0.0686
78	9.8	6.9	0.0075	0.0278
79	5.3	4.3	0.0022	0.0055
80	5.1	4.2	0.002	0.0049
81	5.4	4.4	0.0023	0.0058
82	5.1	4.2	0.002	0.0049
83	5.2	4.2	0.0021	0.0052
84	5.7	4.6	0.0026	0.0067
85	7.4	5.6	0.0043	0.0134
86	13.1	8.1	0.0135	0.0562
87	10.2	7.1	0.0082	0.0307
88	12.5	8	0.0123	0.0503
89	18.7	9	0.0275	0.1194
90	12	7.8	0.0113	0.0457
91	12.9	8.1	0.0131	0.0542
92	11.9	7.8	0.0111	0.0448
93	13.3	8.2	0.0139	0.0582
94	15.4	8.7	0.0186	0.0807
95	15.9	8.8	0.0199	0.0864
96	15.7	8.8	0.0194	0.0841
97	10.4	7.2	0.0085	0.0322
98	14.8	8.6	0.0172	0.074
99	14.7	8.6	0.017	0.0729
100	5.1	4.2	0.002	0.0049
101	15.8	8.8	0.0196	0.0853
102	11.8	7.7	0.0109	0.0439
103	11.3	7.5	0.01	0.0395
104	15	8.6	0.0177	0.0763
105	15.8	8.8	0.0196	0.0853
106	15.1	8.6	0.0179	0.0774
107	11.5	7.6	0.0104	0.0412
108	15.3	8.7	0.0184	0.0796
109	13.5	8.3	0.0143	0.0602
110	15.8	8.8	0.0196	0.0853
111	13	8.1	0.0133	0.0552
112	17.7	9	0.0246	0.1075
113	15.2	8.7	0.0181	0.0785
114	16.1	8.8	0.0204	0.0887
115	16.6	8.9	0.0216	0.0946
116	11.1	7.5	0.0097	0.0378
117	5.6	4.5	0.0025	0.0064
118	6	4.8	0.0028	0.0077
119	16.2	8.8	0.0206	0.0899
120	17.7	9	0.0246	0.1075
121	6.6	5.1	0.0034	0.0099
122	8.4	6.2	0.0055	0.0187
123	10.5	7.2	0.0087	0.033
124	10.1	7	0.008	0.0299
125	12.7	8	0.0127	0.0522
126	13.5	8.3	0.0143	0.0602
127	17.9	9	0.0252	0.1099
128	13.9	8.4	0.0152	0.0644
129	17.9	9	0.0252	0.1099
130	16.7	8.9	0.0219	0.0957
131	15.9	8.8	0.0199	0.0864
132	10.4	7.2	0.0085	0.0322
133	17.6	9	0.0243	0.1063
134	15.6	8.7	0.0191	0.083
135	15.7	8.8	0.0194	0.0841
136	11	7.4	0.0095	0.037
137	11.7	7.7	0.0108	0.043
138	11.1	7.5	0.0097	0.0378
139	15.3	8.7	0.0184	0.0796
140	9	6.5	0.0064	0.0224
141	6	4.8	0.0028	0.0077
142	16.6	8.9	0.0216	0.0946
143	16.2	8.8	0.0206	0.0899
144	5.1	4.2	0.002	0.0049
145	16	8.8	0.0201	0.0876
146	14	8.4	0.0154	0.0654
147	8.5	6.2	0.0057	0.0193
148	14.4	8.5	0.0163	0.0697
149	6.9	5.3	0.0037	0.0112
150	13.7	8.3	0.0147	0.0623
151	15.1	8.6	0.0179	0.0774
152	6.6	5.1	0.0034	0.0099
153	8.6	6.3	0.0058	0.0199
154	8.7	6.3	0.0059	0.0205
155	12.5	8	0.0123	0.0503
156	11.9	7.8	0.0111	0.0448
157	10.5	7.2	0.0087	0.033
158	17.3	9	0.0235	0.1028
159	14.7	8.6	0.017	0.0729
160	14.1	8.4	0.0156	0.0665
161	15.8	8.8	0.0196	0.0853
162	18.1	9	0.0257	0.1123
163	12.1	7.8	0.0115	0.0466
164	17.8	9	0.0249	0.1087
163	12.1	7.8	0.0115	0.0466
164	17.8	9	0.0249	0.1087
167	16.1	8.8	0.0204	0.0887
168	8.6	6.3	0.0058	0.0199
169	15.1	8.6	0.0179	0.0774
170	10.6	7.2	0.0088	0.0338
171	14.2	8.4	0.0158	0.0675

## Sheet: 2018
Sample	DBH	H	BA	V
1	17.4	11.8	0.0238	0.1395
2	16.9	11.4	0.0224	0.1278
3	16	10.7	0.0201	0.1087
4	18.5	12.6	0.0269	0.1681
5	16.9	11.4	0.0224	0.1278
6	12.3	8.4	0.0119	0.052
7	16.4	11	0.0211	0.1169
8	17.5	11.8	0.0241	0.1419
9	17	11.5	0.0227	0.1301
10	14.1	9.5	0.0156	0.0756
11	18.8	12.9	0.0278	0.1766
12	10.4	7.4	0.0085	0.0336
13	16.8	11.3	0.0222	0.1255
14	19.2	13.2	0.029	0.1885
15	13.2	8.9	0.0137	0.0629
16	20	13.9	0.0314	0.2142
17	17.7	12	0.0246	0.1469
18	11.8	8.2	0.0109	0.0465
19	19.6	13.5	0.0302	0.201
20	12.2	8.4	0.0117	0.0508
21	11.8	8.2	0.0109	0.0465
22	10.7	7.6	0.009	0.0361
23	17.5	11.8	0.0241	0.1419
24	18.8	12.9	0.0278	0.1766
25	12.3	8.4	0.0119	0.052
26	18.4	12.5	0.0266	0.1653
27	17.2	11.6	0.0232	0.1347
28	7.7	6.3	0.0047	0.0163
29	14.9	10	0.0174	0.0884
30	19.5	13.4	0.0299	0.1978
31	16.7	11.2	0.0219	0.1233
32	15.8	10.6	0.0196	0.1048
33	15.4	10.3	0.0186	0.0972
34	19	13	0.0284	0.1825
35	19.9	13.8	0.0311	0.2108
36	17.9	12.2	0.0252	0.152
37	16.5	11.1	0.0214	0.119
38	17.3	11.7	0.0235	0.1371
39	16.2	10.9	0.0206	0.1127
40	17	11.5	0.0227	0.1301
41	13.3	9	0.0139	0.0643
42	12.7	8.6	0.0127	0.0566
43	19.1	13.1	0.0287	0.1855
44	16	10.7	0.0201	0.1087
45	11.2	7.8	0.0099	0.0406
46	16.7	11.2	0.0219	0.1233
47	16.8	11.3	0.0222	0.1255
48	15.3	10.3	0.0184	0.0954
49	14.5	9.7	0.0165	0.0818
50	12.8	8.7	0.0129	0.0579
51	14.4	9.7	0.0163	0.0802
52	16.3	11	0.0209	0.1148
53	20.8	14.6	0.034	0.2425
54	17.7	12	0.0246	0.1469
55	16.9	11.4	0.0224	0.1278
56	18.1	12.3	0.0257	0.1572
57	6.5	5.9	0.0033	0.0111
58	15.2	10.2	0.0181	0.0936
59	11.6	8	0.0106	0.0445
60	12.7	8.6	0.0127	0.0566
61	11.1	7.8	0.0097	0.0397
62	18.4	12.5	0.0266	0.1653
63	16	10.7	0.0201	0.1087
64	17.9	12.2	0.0252	0.152
65	9.7	7.1	0.0074	0.0282
66	9	6.8	0.0064	0.0235
67	14.5	9.7	0.0165	0.0818
68	9	6.8	0.0064	0.0235
69	15.6	10.5	0.0191	0.1009
70	9.8	7.2	0.0075	0.0289
71	14.1	9.5	0.0156	0.0756
72	12.4	8.5	0.0121	0.0531
73	15.3	10.3	0.0184	0.0954
74	15.9	10.7	0.0199	0.1067
75	15	10.1	0.0177	0.0901
76	13	8.8	0.0133	0.0604
77	16.6	11.2	0.0216	0.1212
78	13.5	9.1	0.0143	0.067
79	14.7	9.9	0.017	0.0851
80	19.9	13.8	0.0311	0.2108
81	8	6.4	0.005	0.0178
82	13.4	9.1	0.0141	0.0656
83	19.4	13.4	0.0296	0.1947
84	17.3	11.7	0.0235	0.1371
85	15.5	10.4	0.0189	0.0991
86	15.2	10.2	0.0181	0.0936
87	19.5	13.4	0.0299	0.1978
88	10.2	7.3	0.0082	0.032
89	11.2	7.8	0.0099	0.0406
90	14.5	9.7	0.0165	0.0818
91	14.1	9.5	0.0156	0.0756
92	17.4	11.8	0.0238	0.1395
93	11	7.7	0.0095	0.0387
94	17	11.5	0.0227	0.1301
95	14.2	9.5	0.0158	0.0771
96	18.3	12.5	0.0263	0.1626
97	15.5	10.4	0.0189	0.0991
98	19.2	13.2	0.029	0.1885
99	13.1	8.9	0.0135	0.0616
100	7.7	6.3	0.0047	0.0163
101	16.3	11	0.0209	0.1148
102	11.6	8	0.0106	0.0445
103	12.8	8.7	0.0129	0.0579
104	13.3	9	0.0139	0.0643
105	12.2	8.4	0.0117	0.0508
106	8.9	6.8	0.0062	0.0229
107	12.7	8.6	0.0127	0.0566
108	18.1	12.3	0.0257	0.1572
109	18.2	12.4	0.026	0.1599
110	9.9	7.2	0.0077	0.0297
111	15.4	10.3	0.0186	0.0972
112	9.2	6.9	0.0066	0.0248
113	8.1	6.4	0.0052	0.0183
114	10.9	7.7	0.0093	0.0378
115	14.3	9.6	0.0161	0.0787
116	14.9	10	0.0174	0.0884
117	10.9	7.7	0.0093	0.0378
118	11.7	8.1	0.0108	0.0455
119	10.6	7.5	0.0088	0.0352
120	11	7.7	0.0095	0.0387
121	15.1	10.1	0.0179	0.0919
122	14.2	9.5	0.0158	0.0771
123	11.8	8.2	0.0109	0.0465
124	12.6	8.6	0.0125	0.0554
125	15	10.1	0.0177	0.0901
126	7.4	6.2	0.0043	0.0149
127	20.1	14	0.0317	0.2176
128	4.7	5.4	0.0017	0.0056
129	6.5	5.9	0.0033	0.0111
130	7.5	6.2	0.0044	0.0151
131	8	6.4	0.005	0.0178
132	9	6.8	0.0064	0.0235
133	9.5	7	0.0071	0.0267
134	9.5	7	0.0071	0.0268
135	10.4	7.4	0.0085	0.0336
136	5.1	5.5	0.002	0.0066
137	6.1	5.7	0.0029	0.0097
138	7.6	6.3	0.0045	0.0158
139	11.4	7.9	0.0102	0.0426
140	8.3	6.5	0.0053	0.0191
141	7.8	6.3	0.0048	0.0169
142	11.4	7.9	0.0102	0.0425
143	12.3	8.4	0.0119	0.052
144	10.2	7.3	0.0082	0.032
145	13.1	8.9	0.0135	0.0616
146	13.3	9	0.0139	0.0643
147	14.8	9.9	0.0172	0.0867
148	16.1	10.8	0.0204	0.1107
149	8.4	6.6	0.0055	0.0199
150	15.3	10.3	0.0184	0.0954
151	8.5	6.6	0.0057	0.0205
152	12.5	8.5	0.0123	0.0543
153	13.5	9.1	0.0143	0.067
154	17.9	12.2	0.0252	0.152
155	15.9	10.7	0.0199	0.1067
156	11.7	8.1	0.0108	0.0455
157	16.6	11.2	0.0216	0.1212
158	14	9.4	0.0154	0.0741
159	13.7	9.2	0.0147	0.0697
160	12.5	8.5	0.0123	0.0543
161	17.3	11.7	0.0235	0.1371

## Sheet: 2019
Sample	DBH	H	BA	V
1	17.9	12.2	0.152	0.0252
2	22	15.7	0.2902	0.038
3	17.6	11.9	0.1444	0.0243
4	21.3	15	0.2616	0.0356
5	20.5	14.3	0.2315	0.033
6	17.5	11.8	0.1419	0.0241
7	18.1	12.3	0.1572	0.0257
8	16.1	10.8	0.1107	0.0204
9	13.7	9.2	0.0697	0.0147
10	12.5	8.5	0.0543	0.0123
11	13	8.8	0.0604	0.0133
12	9.5	7	0.0268	0.0071
13	20.6	14.4	0.2351	0.0333
14	10.5	7.5	0.0344	0.0087
15	13.5	9.1	0.067	0.0143
16	11.6	8	0.0445	0.0106
17	15.9	10.7	0.1067	0.0199
18	18.4	12.5	0.1653	0.0266
19	12.9	8.8	0.0591	0.0131
20	14.2	9.5	0.0771	0.0158
21	18	12.2	0.1546	0.0254
22	17.5	11.8	0.1419	0.0241
23	19	13	0.1825	0.0284
24	18.1	12.3	0.1572	0.0257
25	9.8	7.2	0.0289	0.0075
26	7.8	6.3	0.0168	0.0048
27	10.1	7.3	0.0312	0.008
28	6.2	5.8	0.01	0.003
29	7.3	6.1	0.0144	0.0042
30	19.9	13.8	0.2108	0.0311
31	13.1	8.9	0.0616	0.0135
32	16.7	11.2	0.1233	0.0219
33	17.9	12.2	0.152	0.0252
34	17	11.5	0.1301	0.0227
35	15.6	10.5	0.1009	0.0191
36	15.8	10.6	0.1048	0.0196
37	18.4	12.5	0.1653	0.0266
38	19.6	13.5	0.201	0.0302
39	13	8.8	0.0604	0.0133
40	16.8	11.3	0.1255	0.0222
41	9.8	7.2	0.0289	0.0075
42	7.8	6.3	0.0168	0.0048
43	10.1	7.3	0.0312	0.008
44	6.2	5.8	0.01	0.003
45	7.3	6.1	0.0144	0.0042
46	24	17.6	0.3857	0.0452
47	18.2	12.4	0.1599	0.026
48	11.9	8.2	0.0476	0.0111
49	18.1	12.3	0.1572	0.0257
50	15.2	10.2	0.0936	0.0181
51	20.3	14.1	0.2245	0.0324
52	8.3	6.5	0.0194	0.0054
53	12.5	8.5	0.0543	0.0123
54	20.4	14.2	0.228	0.0327
55	15	10.1	0.0901	0.0177
56	9.8	7.2	0.0289	0.0075
57	7.8	6.3	0.0168	0.0048
58	10.1	7.3	0.0312	0.008
59	6.2	5.8	0.01	0.003
60	7.3	6.1	0.0144	0.0042
61	16.6	11.2	0.1212	0.0216
62	10.9	7.7	0.0378	0.0093
63	16.5	11.1	0.119	0.0214
64	13.4	9.1	0.0656	0.0141
65	18.5	12.6	0.1681	0.0269
66	20.7	14.5	0.2388	0.0337
67	21.2	14.9	0.2577	0.0353
68	17.3	11.7	0.1371	0.0235
69	19.3	13.3	0.1916	0.0293
70	9.9	7.2	0.0297	0.0077
71	16.2	10.9	0.1127	0.0206
72	15.1	10.1	0.0919	0.0179
73	9.8	7.2	0.0289	0.0075
74	7.8	6.3	0.0168	0.0048
75	10.1	7.3	0.0312	0.008
76	6.2	5.8	0.01	0.003
77	7.3	6.1	0.0144	0.0042
78	14.6	9.8	0.0834	0.0167
79	18	12.2	0.1546	0.0254
80	10.1	7.3	0.0312	0.008
81	20.9	14.7	0.2462	0.0343
82	16.6	11.2	0.1212	0.0216
83	11.8	8.2	0.0465	0.0109
84	15.2	10.2	0.0936	0.0181
85	20.3	14.1	0.2245	0.0324
86	18.8	12.9	0.1766	0.0278
87	18.9	12.9	0.1795	0.0281
88	15.8	10.6	0.1048	0.0196
89	10.2	7.3	0.032	0.0082
90	12.8	8.7	0.0579	0.0129
91	18.8	12.9	0.1766	0.0278
92	12.7	8.6	0.0566	0.0127
93	11.9	8.2	0.0476	0.0111
94	17.1	11.5	0.1324	0.023
95	21.6	15.3	0.2736	0.0366
96	15	10.1	0.0901	0.0177
97	9.8	7.2	0.0289	0.0075
98	7.8	6.3	0.0168	0.0048
99	10.1	7.3	0.0312	0.008
100	6.6	5.9	0.0115	0.0034
101	7.3	6.1	0.0144	0.0042
102	14.8	9.9	0.0867	0.0172
103	21.6	15.3	0.2736	0.0366
104	10.8	7.6	0.037	0.0092
105	21.4	15.1	0.2655	0.036
106	13.7	9.2	0.0697	0.0147
107	19.4	13.4	0.1947	0.0296
108	18.6	12.7	0.1709	0.0272
109	13.8	9.3	0.0712	0.015
110	13.8	9.3	0.0712	0.015
111	18	12.2	0.1546	0.0254
112	18.7	12.8	0.1737	0.0275
113	12.1	8.3	0.0497	0.0115
114	20.3	14.1	0.2245	0.0324
115	21	14.8	0.25	0.0346
116	18.9	12.9	0.1795	0.0281
117	19.5	13.4	0.1978	0.0299
118	21.9	15.6	0.286	0.0377
119	13	8.8	0.0604	0.0133
120	12.9	8.8	0.0591	0.0131
121	20.6	14.4	0.2351	0.0333
122	17.4	11.8	0.1395	0.0238
123	20	13.9	0.2142	0.0314
124	16.4	11	0.1169	0.0211
125	21.5	15.2	0.2695	0.0363
126	9.8	7.2	0.0289	0.0075
127	14.7	9.9	0.0851	0.017
128	15.6	10.5	0.1009	0.0191
129	12.4	8.5	0.0531	0.0121
130	7.8	6.3	0.0168	0.0048
131	9.3	6.9	0.0254	0.0068
132	9.4	7	0.0261	0.0069
133	13.4	9.1	0.0657	0.0141
134	8.1	6.5	0.0184	0.0052
135	10.1	7.3	0.0312	0.008
136	9.5	7	0.0268	0.0071
137	10.9	7.7	0.0378	0.0093
138	6.2	5.8	0.01	0.003
139	9.9	7.2	0.0297	0.0077
140	7.3	6.1	0.0144	0.0042
141	10.8	7.6	0.037	0.0092
142	9.9	7.2	0.0297	0.0077
143	7.1	6.1	0.0134	0.0039
144	12.9	8.8	0.0595	0.0131
145	12.4	8.5	0.0531	0.0121
146	7.8	6.3	0.0168	0.0048
147	9.3	6.9	0.0254	0.0068
148	15.7	10.6	0.1034	0.0194
149	11.5	8	0.0435	0.0104
150	13.3	9	0.0643	0.0139
151	15.4	10.3	0.0969	0.0186
152	14.8	9.9	0.0867	0.0172

## Sheet: 2020
Sample	DBH	H	BA	V
1	22.3	15.5	0.0391	0.293
2	19.7	13.1	0.0305	0.1962
3	19.3	12.8	0.0293	0.1838
4	24	17.1	0.0452	0.3738
5	20.8	14.1	0.034	0.2335
6	18.1	11.8	0.0257	0.1503
7	18.1	11.8	0.0257	0.1503
8	17.4	11.3	0.0238	0.1331
9	14.1	9	0.0156	0.0713
10	19.2	12.7	0.029	0.1808
11	21.4	14.6	0.036	0.256
12	13	8.3	0.0133	0.0567
13	17.7	11.5	0.0246	0.1403
14	23.4	16.5	0.043	0.3435
15	19	12.5	0.0284	0.1749
16	14.8	9.4	0.0172	0.082
17	10	6.8	0.0079	0.0282
18	14.9	9.5	0.0174	0.0836
19	16	10.2	0.0201	0.1032
20	13.9	8.9	0.0152	0.0684
21	19.2	12.7	0.029	0.1808
22	17.6	11.4	0.0243	0.1378
23	17.9	11.7	0.0252	0.1452
24	19.2	12.7	0.029	0.1808
25	16.2	10.4	0.0206	0.1071
26	19.2	12.7	0.029	0.1808
27	15.7	10	0.0194	0.0976
28	19.8	13.2	0.0308	0.1993
29	18.9	12.4	0.0281	0.172
30	19.5	12.9	0.0299	0.1899
31	18	11.7	0.0254	0.1477
32	18	11.7	0.0254	0.1477
33	13.5	8.6	0.0143	0.063
34	16	10.2	0.0201	0.1032
35	19.2	12.7	0.029	0.1808
36	14.1	9	0.0156	0.0713
37	21.2	14.4	0.0353	0.2483
38	19.8	13.2	0.0308	0.1993
39	11.7	7.6	0.0108	0.0425
40	15.8	10.1	0.0196	0.0994
41	20.1	13.5	0.0317	0.2091
42	23.9	17	0.0449	0.3687
43	19.4	12.9	0.0296	0.1868
44	16.2	10.4	0.0206	0.1071
45	17.4	11.3	0.0238	0.1331
46	17	11	0.0227	0.1239
47	18.7	12.3	0.0275	0.1664
48	16.2	10.4	0.0206	0.1071
49	18.2	11.9	0.026	0.1529
50	19.4	12.9	0.0296	0.1868
51	19.6	13	0.0302	0.193
52	12.3	7.9	0.0119	0.0486
53	10.9	7.2	0.0093	0.0352
54	16.9	10.9	0.0224	0.1217
55	19.8	13.2	0.0308	0.1993
56	21.7	14.9	0.037	0.2679
57	20.6	13.9	0.0333	0.2263
58	15.3	9.8	0.0184	0.0904
59	19.8	13.2	0.0308	0.1993
60	12.7	8.1	0.0127	0.0531
61	20.5	13.8	0.033	0.2228
62	21.2	14.4	0.0353	0.2483
63	19.1	12.6	0.0287	0.1778
64	21	14.3	0.0346	0.2408
65	21.5	14.7	0.0363	0.2599
66	24.5	17.6	0.0471	0.4006
67	21.8	15	0.0373	0.272
68	16.3	10.5	0.0209	0.1091
69	20	13.4	0.0314	0.2058
70	16.9	10.9	0.0224	0.1217
71	15.4	9.8	0.0186	0.0921
72	12.4	8	0.0121	0.0497
73	15	9.6	0.0177	0.0853
74	12.6	8.1	0.0125	0.052
75	21	14.3	0.0346	0.2408
76	18	11.7	0.0254	0.1477
77	11.2	7.3	0.0099	0.0378
78	18.2	11.9	0.026	0.1529
79	23.1	16.2	0.0419	0.3291
80	15.4	9.8	0.0186	0.0921
81	12.4	8	0.0121	0.0497
82	19.3	12.8	0.0293	0.1838
83	21	14.3	0.0346	0.2408
84	17.5	11.3	0.0241	0.1354
85	16.1	10.3	0.0204	0.1052
86	19.3	12.8	0.0293	0.1838
87	12.7	8.1	0.0127	0.0531
88	15.9	10.2	0.0199	0.1013
89	15.8	10.1	0.0196	0.0994
90	15.6	10	0.0191	0.0957
91	15.4	9.8	0.0186	0.0921
92	12.4	8	0.0121	0.0497
93	13.8	8.8	0.015	0.067
94	20.7	14	0.0337	0.2299
95	16.9	10.9	0.0224	0.1217
96	15.1	9.6	0.0179	0.087
97	12.9	8.3	0.0131	0.0555
98	22.3	15.5	0.0391	0.293
99	14.9	9.5	0.0174	0.0836
100	15	9.6	0.0177	0.0853
101	12	7.8	0.0113	0.0455
102	19.7	13.1	0.0305	0.1962
103	22.9	16	0.0412	0.3198
104	21.4	14.6	0.036	0.256
105	15.4	9.8	0.0186	0.0921
106	18.8	12.4	0.0278	0.1692
107	11.6	7.5	0.0106	0.0415
108	20.4	13.7	0.0327	0.2193
109	20.2	13.5	0.032	0.2125
110	22	15.2	0.038	0.2802
111	21.7	14.9	0.037	0.2679
112	12.4	8	0.0121	0.0497
113	17.2	11.1	0.0232	0.1284
114	16.8	10.8	0.0222	0.1196
115	13.6	8.7	0.0145	0.0643
116	23.8	16.9	0.0445	0.3635
117	21.2	14.4	0.0353	0.2483
118	23.4	16.5	0.043	0.3435
119	14	8.9	0.0154	0.0699
120	21.3	14.5	0.0356	0.2522
121	17.9	11.7	0.0252	0.1452
122	19	12.5	0.0284	0.1749
123	20.4	13.7	0.0327	0.2193
124	16.2	10.4	0.0206	0.1071
125	13.3	8.5	0.0139	0.0604
126	22.1	15.3	0.0384	0.2844
127	12.4	8	0.0121	0.0497
128	7.8	5.8	0.0048	0.0153
129	9.3	6.4	0.0068	0.0235
130	9.4	6.5	0.0069	0.0241
131	13.4	8.6	0.0141	0.0618
132	8.1	6	0.0052	0.0169
133	10.1	6.8	0.008	0.0289
134	9.5	6.5	0.0071	0.0247
135	10.9	7.2	0.0093	0.0352
136	13.8	8.8	0.015	0.067
137	12.9	8.3	0.0131	0.0555
138	14.9	9.5	0.0174	0.0836
139	11.6	7.5	0.0106	0.0415
140	13.6	8.7	0.0145	0.0643
141	14	8.9	0.0154	0.0699
142	13.3	8.5	0.0139	0.0604
143	7.8	5.8	0.0048	0.0153
144	15.7	10	0.0194	0.0976
145	12.6	8.1	0.0125	0.052
146	11.4	7.4	0.0102	0.0396
