# Supplementary material for: Effect of Thinning on Tree Differentiation, Productivity and Carbon Stocks of Cryptomeria japonica Plantations
Source: Ecol Evol. 2025 May 7;15(5):e71418. doi: 10.1002/ece3.71418 (PMC12058209; doi:10.1002/ece3.71418)
Supplement: Supplementary file 1 — Data S1. [file ECE3-15-e71418-s001.zip › CK-3.xls]

## Sheet: 2014
Sample	DBH	H	BA	V
1	10.9	7.4	0.0093	0.0362
2	14.8	8.6	0.0171	0.0735
3	12.4	7.9	0.012	0.049
4	15.3	8.7	0.0185	0.0799
5	5.3	4.3	0.0022	0.0055
6	12.6	8	0.0125	0.0513
7	11.4	7.6	0.0102	0.0404
8	10.2	7.1	0.0082	0.0307
9	12.2	7.9	0.0117	0.0475
10	12	7.8	0.0113	0.0458
11	15.1	8.6	0.0178	0.0768
12	10.4	7.2	0.0085	0.0324
13	11.4	7.6	0.0102	0.0401
14	12.7	8	0.0127	0.0522
15	16.7	8.9	0.0218	0.0951
16	9.2	6.6	0.0066	0.0234
17	16	8.8	0.0202	0.0879
18	13	8.1	0.0133	0.0552
19	11.4	7.6	0.0102	0.0404
20	14.3	8.5	0.0161	0.0686
21	14.6	8.5	0.0167	0.0718
22	7.9	5.9	0.0049	0.016
23	13.9	8.4	0.0152	0.0645
24	11.4	7.6	0.0102	0.0405
25	12.2	7.8	0.0116	0.0472
26	9.7	6.8	0.0074	0.027
27	9.1	6.5	0.0064	0.0227
28	10.5	7.2	0.0086	0.0327
29	12.3	7.9	0.0119	0.0484
30	5.8	4.6	0.0026	0.007
31	16.1	8.8	0.0202	0.0882
32	12.2	7.8	0.0116	0.0471
33	15.6	8.7	0.0192	0.0833
34	14.5	8.5	0.0165	0.0708
35	9.1	6.6	0.0065	0.023
36	6.9	5.3	0.0037	0.0112
37	10.5	7.2	0.0087	0.033
38	9.4	6.7	0.0069	0.025
39	15.3	8.7	0.0184	0.0797
40	9.7	6.8	0.0074	0.027
41	9.1	6.5	0.0064	0.0227
42	10	7	0.0079	0.0292
43	8.8	6.4	0.0061	0.0211
44	13.8	8.3	0.0149	0.0629
45	5.4	4.4	0.0023	0.0059
46	15.1	8.6	0.0179	0.0774
47	14	8.4	0.0154	0.0654
48	10.7	7.3	0.009	0.0344
49	16.2	8.8	0.0206	0.0899
50	13.4	8.2	0.0141	0.0592
51	14.1	8.4	0.0156	0.0665
52	10.6	7.2	0.0087	0.0334
53	10.6	7.2	0.0088	0.0334
54	14.5	8.5	0.0166	0.0711
55	11.8	7.7	0.0109	0.0439
56	10.4	7.2	0.0085	0.0322
57	13.5	8.3	0.0143	0.06
58	13.7	8.3	0.0147	0.0623
59	15.9	8.8	0.0197	0.0859
60	11.7	7.7	0.0108	0.0431
61	12.8	8.1	0.0129	0.0532
62	13.3	8.2	0.0139	0.058
63	14.9	8.6	0.0174	0.0751
64	14.2	8.4	0.0158	0.0675
65	14.5	8.5	0.0164	0.0703
66	12.9	8.1	0.0131	0.0545
67	11.5	7.6	0.0104	0.0412
68	11.2	7.5	0.0099	0.0387
69	10.8	7.3	0.0091	0.035
70	13.4	8.2	0.0142	0.0595
71	14.2	8.4	0.0158	0.0675
72	13.2	8.2	0.0137	0.0572
73	13.2	8.2	0.0137	0.0572
74	16	8.8	0.0201	0.0876
75	9	6.5	0.0064	0.0224
76	14.1	8.4	0.0156	0.0666
77	10.4	7.2	0.0085	0.0322
78	13.9	8.4	0.0151	0.0641
79	15.7	8.8	0.0194	0.0841
80	4.7	3.9	0.0017	0.004
81	6.5	5.1	0.0033	0.0095
82	7.5	5.7	0.0044	0.0137
83	8	6	0.005	0.0166
84	9	6.5	0.0064	0.0224
85	9.5	6.7	0.0071	0.0255
86	9.5	6.7	0.0071	0.0257
87	10.4	7.2	0.0085	0.0322
88	10.3	7.1	0.0083	0.0311
89	10.6	7.3	0.0089	0.034
90	6.7	5.2	0.0035	0.0103
91	11.6	7.6	0.0105	0.0417
92	7.5	5.7	0.0044	0.0139
93	12.7	8	0.0127	0.0522
94	5.1	4.2	0.002	0.0049
95	6.1	4.8	0.0029	0.008
96	7.6	5.7	0.0045	0.0144
97	11.4	7.6	0.0102	0.0404
98	8.3	6.1	0.0053	0.0179
99	7.8	5.9	0.0048	0.0155
100	13.6	8.3	0.0145	0.0609
101	9.4	6.7	0.0069	0.025
102	11.6	7.6	0.0105	0.0417
103	7.4	5.6	0.0043	0.0133
104	5.5	4.5	0.0024	0.0062
105	10.4	7.2	0.0085	0.0322
106	9.5	6.7	0.0071	0.0257
107	8.4	6.2	0.0055	0.0186
108	9.8	6.9	0.0075	0.0278
109	8.2	6.1	0.0053	0.0176
110	9.4	6.7	0.007	0.025
111	11.4	7.6	0.0102	0.0405
112	12.7	8	0.0126	0.0519
113	16.7	8.9	0.022	0.0961
114	10.2	7.1	0.0082	0.0307
115	12.8	8.1	0.0129	0.0532
116	11.6	7.6	0.0105	0.0417
117	11.4	7.6	0.0101	0.04
118	13.2	8.2	0.0137	0.0575
119	11.1	7.5	0.0097	0.0378
120	7.6	5.7	0.0045	0.0144
121	9.2	6.6	0.0066	0.0237
122	10.1	7	0.008	0.0299
123	12.9	8.1	0.0131	0.0542
124	18	9	0.0255	0.1112
125	15	8.6	0.0177	0.0765
126	11.2	7.5	0.0098	0.0383
127	10.9	7.4	0.0094	0.0364
128	14.4	8.5	0.0162	0.0695
129	14.6	8.5	0.0167	0.0716
130	10.1	7	0.008	0.0298
131	14	8.4	0.0154	0.0654
132	7.1	5.4	0.0039	0.0119
133	12.9	8.1	0.0131	0.0545
134	12.4	7.9	0.0121	0.0494
135	7.8	5.9	0.0048	0.0154
136	10.3	7.1	0.0083	0.0314
137	15.7	8.8	0.0194	0.0845
138	11.5	7.6	0.0104	0.0412
139	13.3	8.2	0.0139	0.0582
140	15.7	8.8	0.0194	0.0841
141	14.8	8.6	0.0172	0.074
142	9.4	6.7	0.0069	0.025
143	13.4	8.2	0.0141	0.0593
144	8.1	6	0.0052	0.0171
145	14.2	8.4	0.0157	0.0671
146	9.4	6.7	0.0069	0.025
147	13.7	8.3	0.0147	0.0623
148	9.2	6.6	0.0067	0.0238
149	14.2	8.5	0.0159	0.0679
150	15.8	8.8	0.0196	0.0853
151	5.7	4.6	0.0026	0.0067
152	7.4	5.6	0.0043	0.0134
153	11.5	7.6	0.0104	0.0412
154	9.1	6.6	0.0065	0.023
155	10.9	7.4	0.0093	0.0362
156	14.4	8.5	0.0163	0.0699
157	9.8	6.9	0.0075	0.0275
158	13.8	8.3	0.015	0.0634
159	12.9	8.1	0.0131	0.0544
160	14.4	8.5	0.0162	0.0692
161	13.6	8.3	0.0145	0.0609
162	10.8	7.3	0.0092	0.0354
163	13.5	8.3	0.0143	0.0602
164	8.2	6.1	0.0053	0.0178
165	11.7	7.7	0.0108	0.043
166	5.7	4.6	0.0026	0.0067
167	22.5	8.8	0.0397	0.1606
168	5.7	4.6	0.0026	0.0067
169	4.9	4	0.0019	0.0044
170	5.5	4.4	0.0024	0.0061
171	6.6	5.2	0.0034	0.01
172	12.1	7.8	0.0114	0.0462
173	7	5.4	0.0038	0.0115
174	6.9	5.3	0.0037	0.0112
175	5.8	4.6	0.0026	0.007
176	8.1	6	0.0052	0.017

## Sheet: 2016
Sample	DBH	H	BA	V
1	11.3	7.5	0.01	0.0395
2	15.2	8.7	0.0181	0.0785
3	12.8	8.1	0.0129	0.0532
4	15.8	8.8	0.0196	0.0853
5	5.8	4.6	0.0026	0.007
6	13.4	8.2	0.0141	0.0592
7	12.4	7.9	0.0121	0.0494
8	10.5	7.2	0.0087	0.033
9	12.9	8.1	0.0131	0.0542
10	12.4	7.9	0.0121	0.0494
11	15.7	8.8	0.0194	0.0841
12	11.1	7.5	0.0097	0.0378
13	12.1	7.8	0.0115	0.0466
14	13.1	8.1	0.0135	0.0562
15	17.1	8.9	0.023	0.1004
16	9.6	6.8	0.0072	0.0263
17	16.5	8.9	0.0214	0.0934
18	13.5	8.3	0.0143	0.0602
19	13.6	8.3	0.0145	0.0612
20	15.3	8.7	0.0184	0.0796
21	14.9	8.6	0.0174	0.0751
22	8.6	6.3	0.0058	0.0199
23	14.3	8.5	0.0161	0.0686
24	12.1	7.8	0.0115	0.0466
25	12.9	8.1	0.0131	0.0542
26	10.1	7	0.008	0.0299
27	9.5	6.7	0.0071	0.0257
28	10.9	7.4	0.0093	0.0362
29	12.8	8.1	0.0129	0.0532
30	6.2	4.9	0.003	0.0084
31	16.5	8.9	0.0214	0.0934
32	12.6	8	0.0125	0.0513
33	16.1	8.8	0.0204	0.0887
34	15	8.6	0.0177	0.0763
35	9.9	6.9	0.0077	0.0285
36	7.3	5.6	0.0042	0.013
37	10.8	7.3	0.0092	0.0354
38	9.9	6.9	0.0077	0.0285
39	15.7	8.8	0.0194	0.0841
40	7.9	5.9	0.0049	0.016
41	13.5	8.3	0.0143	0.0602
42	10.5	7.2	0.0087	0.033
43	9.5	6.7	0.0071	0.0257
44	14.2	8.4	0.0158	0.0675
45	5.9	4.7	0.0027	0.0073
46	15.6	8.7	0.0191	0.083
47	14.8	8.6	0.0172	0.074
48	11.1	7.5	0.0097	0.0378
49	16.5	8.9	0.0214	0.0934
50	14	8.4	0.0154	0.0654
51	14.5	8.5	0.0165	0.0708
52	11	7.4	0.0095	0.037
53	11	7.4	0.0095	0.037
54	15	8.6	0.0177	0.0763
55	12.3	7.9	0.0119	0.0484
56	11.2	7.5	0.0099	0.0387
57	13.9	8.4	0.0152	0.0644
58	14	8.4	0.0154	0.0654
59	16.5	8.9	0.0214	0.0934
60	12.1	7.8	0.0115	0.0466
61	13.8	8.3	0.015	0.0633
62	13.7	8.3	0.0147	0.0623
63	15.4	8.7	0.0186	0.0807
64	14.9	8.6	0.0174	0.0751
65	14.9	8.6	0.0174	0.0751
66	13.4	8.2	0.0141	0.0592
67	12	7.8	0.0113	0.0457
68	12	7.8	0.0113	0.0457
69	11.2	7.5	0.0099	0.0387
70	13.9	8.4	0.0152	0.0644
71	14.7	8.6	0.017	0.0729
72	14	8.4	0.0154	0.0654
73	14.2	8.4	0.0158	0.0675
74	16.3	8.8	0.0209	0.0911
75	14.5	8.5	0.0165	0.0708
76	14.5	8.5	0.0165	0.0708
77	11.4	7.6	0.0102	0.0404
78	14.3	8.5	0.0161	0.0686
79	16.2	8.8	0.0206	0.0899
80	5.4	4.4	0.0023	0.0058
81	6.8	5.3	0.0036	0.0108
82	8.1	6	0.0052	0.017
83	8.4	6.2	0.0055	0.0187
84	10	7	0.0079	0.0292
85	9.9	6.9	0.0077	0.0285
86	10	7	0.0079	0.0292
87	11.1	7.5	0.0097	0.0378
88	10.7	7.3	0.009	0.0346
89	11.1	7.5	0.0097	0.0378
90	7.2	5.5	0.0041	0.0125
91	14.2	8.4	0.0158	0.0675
92	8	6	0.005	0.0165
93	13.5	8.3	0.0143	0.0602
94	6.1	4.8	0.0029	0.008
95	6.4	5	0.0032	0.0091
96	8.3	6.1	0.0054	0.0182
97	11.8	7.7	0.0109	0.0439
98	8.9	6.5	0.0062	0.0217
99	8.5	6.2	0.0057	0.0193
100	14.3	8.5	0.0161	0.0686
101	9.8	6.9	0.0075	0.0278
102	12	7.8	0.0113	0.0457
103	7.8	5.9	0.0048	0.0154
104	6	4.8	0.0028	0.0077
105	10.9	7.4	0.0093	0.0362
106	10.3	7.1	0.0083	0.0314
107	8.8	6.4	0.0061	0.0211
108	10.1	7	0.008	0.0299
109	8.9	6.5	0.0062	0.0217
110	9.8	6.9	0.0075	0.0278
111	12.1	7.8	0.0115	0.0466
112	13.1	8.1	0.0135	0.0562
113	17.2	9	0.0232	0.1016
114	10.7	7.3	0.009	0.0346
115	13.6	8.3	0.0145	0.0612
116	12	7.8	0.0113	0.0457
117	11.8	7.7	0.0109	0.0439
118	13.7	8.3	0.0147	0.0623
119	11.6	7.6	0.0106	0.0421
120	8.4	6.2	0.0055	0.0187
121	10.2	7.1	0.0082	0.0307
122	10.4	7.2	0.0085	0.0322
123	13.6	8.3	0.0145	0.0612
124	18.4	9	0.0266	0.1158
125	15.7	8.8	0.0194	0.0841
126	11.6	7.6	0.0106	0.0421
127	11.4	7.6	0.0102	0.0404
128	14.8	8.6	0.0172	0.074
129	15	8.6	0.0177	0.0763
130	10.5	7.2	0.0087	0.033
131	14.7	8.6	0.017	0.0729
132	7.5	5.7	0.0044	0.0139
133	13.4	8.2	0.0141	0.0592
134	12.9	8.1	0.0131	0.0542
135	8.6	6.3	0.0058	0.0199
136	10.8	7.3	0.0092	0.0354
137	16.2	8.8	0.0206	0.0899
138	12	7.8	0.0113	0.0457
139	14.1	8.4	0.0156	0.0665
140	15.8	8.8	0.0196	0.0853
141	15.1	8.6	0.0179	0.0774
142	10.1	7	0.008	0.0299
143	13.8	8.3	0.015	0.0633
144	8.8	6.4	0.0061	0.0211
145	14.6	8.5	0.0167	0.0718
146	9.7	6.8	0.0074	0.027
147	14.4	8.5	0.0163	0.0697
148	9.7	6.8	0.0074	0.027
149	14.7	8.6	0.017	0.0729
150	16.3	8.8	0.0209	0.0911
151	6.5	5.1	0.0033	0.0095
152	7.8	5.9	0.0048	0.0154
153	11.8	7.7	0.0109	0.0439
154	9.8	6.9	0.0075	0.0278
155	11.3	7.5	0.01	0.0395
156	15.1	8.6	0.0179	0.0774
157	10.2	7.1	0.0082	0.0307
158	14.2	8.4	0.0158	0.0675
159	13.6	8.3	0.0145	0.0612
160	14.8	8.6	0.0172	0.074
161	14.1	8.4	0.0156	0.0665
162	11.3	7.5	0.01	0.0395
163	14.3	8.5	0.0161	0.0686
164	8.7	6.3	0.0059	0.0205
165	12.2	7.9	0.0117	0.0475
166	6.5	5.1	0.0033	0.0095
167	22.9	8.7	0.0412	0.1645
168	6	4.8	0.0028	0.0077
169	5.6	4.5	0.0025	0.0064
170	5.9	4.7	0.0027	0.0073
171	7.3	5.6	0.0042	0.013
172	12.5	8	0.0123	0.0503
173	7.5	5.7	0.0044	0.0139

## Sheet: 2017
Sample	DBH	H	BA	V
1	9.8	6.9	0.0075	0.0278
2	17.4	9	0.0238	0.104
3	12.7	8	0.0127	0.0522
4	15	8.6	0.0177	0.0763
5	17.8	9	0.0249	0.1087
6	15.2	8.7	0.0181	0.0785
7	9	6.5	0.0064	0.0224
8	15.7	8.8	0.0194	0.0841
9	16.4	8.9	0.0211	0.0922
10	13.8	8.3	0.015	0.0633
11	11.5	7.6	0.0104	0.0412
12	13.7	8.3	0.0147	0.0623
13	14.2	8.4	0.0158	0.0675
14	10.8	7.3	0.0092	0.0354
15	15.2	8.7	0.0181	0.0785
16	13.9	8.4	0.0152	0.0644
17	7.3	5.6	0.0042	0.013
18	12.7	8	0.0127	0.0522
19	6.1	4.8	0.0029	0.008
20	11.3	7.5	0.01	0.0395
21	10.4	7.2	0.0085	0.0322
22	10.4	7.2	0.0085	0.0322
23	8.2	6.1	0.0053	0.0176
24	14.4	8.5	0.0163	0.0697
25	12.4	7.9	0.0121	0.0494
26	5.5	4.4	0.0024	0.0061
27	8.2	6.1	0.0053	0.0176
28	11.3	7.5	0.01	0.0395
29	16.4	8.9	0.0211	0.0922
30	18.3	9	0.0263	0.1146
31	13.3	8.2	0.0139	0.0582
32	18.3	9	0.0263	0.1146
33	15.8	8.8	0.0196	0.0853
34	5.8	4.6	0.0026	0.007
35	8.8	6.4	0.0061	0.0211
36	15.2	8.7	0.0181	0.0785
37	12.6	8	0.0125	0.0513
38	15.3	8.7	0.0184	0.0796
39	12.7	8	0.0127	0.0522
40	13.4	8.2	0.0141	0.0592
41	14.1	8.4	0.0156	0.0665
42	13.9	8.4	0.0152	0.0644
43	14.8	8.6	0.0172	0.074
44	17.7	9	0.0246	0.1075
45	9.8	6.9	0.0075	0.0278
46	11.5	7.6	0.0104	0.0412
47	12	7.8	0.0113	0.0457
48	14.8	8.6	0.0172	0.074
49	7.5	5.7	0.0044	0.0139
50	6.9	5.3	0.0037	0.0112
51	11.1	7.5	0.0097	0.0378
52	8.6	6.3	0.0058	0.0199
53	7.4	5.6	0.0043	0.0134
54	8.9	6.5	0.0062	0.0217
55	6.3	5	0.0031	0.0088
56	6.8	5.3	0.0036	0.0108
57	17.4	9	0.0238	0.104
58	14.8	8.6	0.0172	0.074
59	7.8	5.9	0.0048	0.0154
60	15.7	8.8	0.0194	0.0841
61	12.6	8	0.0125	0.0513
62	11.4	7.6	0.0102	0.0404
63	6	4.8	0.0028	0.0077
64	12.3	7.9	0.0119	0.0484
65	12.6	8	0.0125	0.0513
66	11.3	7.5	0.01	0.0395
67	8.9	6.5	0.0062	0.0217
68	8.9	6.5	0.0062	0.0217
69	6.4	5	0.0032	0.0091
70	14.2	8.4	0.0158	0.0675
71	15.4	8.7	0.0186	0.0807
72	11	7.4	0.0095	0.037
73	5.2	4.2	0.0021	0.0052
74	10.2	7.1	0.0082	0.0307
75	16.7	8.9	0.0219	0.0957
76	16.8	8.9	0.0222	0.0969
77	14.3	8.5	0.0161	0.0686
78	9.8	6.9	0.0075	0.0278
79	5.3	4.3	0.0022	0.0055
80	5.1	4.2	0.002	0.0049
81	5.4	4.4	0.0023	0.0058
82	5.1	4.2	0.002	0.0049
83	5.2	4.2	0.0021	0.0052
84	5.7	4.6	0.0026	0.0067
85	7.4	5.6	0.0043	0.0134
86	13.1	8.1	0.0135	0.0562
87	10.2	7.1	0.0082	0.0307
88	12.5	8	0.0123	0.0503
89	18.7	9	0.0275	0.1194
90	12	7.8	0.0113	0.0457
91	12.9	8.1	0.0131	0.0542
92	11.9	7.8	0.0111	0.0448
93	13.3	8.2	0.0139	0.0582
94	15.4	8.7	0.0186	0.0807
95	15.9	8.8	0.0199	0.0864
96	15.7	8.8	0.0194	0.0841
97	10.4	7.2	0.0085	0.0322
98	14.8	8.6	0.0172	0.074
99	14.7	8.6	0.017	0.0729
100	5.1	4.2	0.002	0.0049
101	15.8	8.8	0.0196	0.0853
102	11.8	7.7	0.0109	0.0439
103	11.3	7.5	0.01	0.0395
104	15	8.6	0.0177	0.0763
105	15.8	8.8	0.0196	0.0853
106	15.1	8.6	0.0179	0.0774
107	11.5	7.6	0.0104	0.0412
108	15.3	8.7	0.0184	0.0796
109	13.5	8.3	0.0143	0.0602
110	15.8	8.8	0.0196	0.0853
111	13	8.1	0.0133	0.0552
112	17.7	9	0.0246	0.1075
113	15.2	8.7	0.0181	0.0785
114	16.1	8.8	0.0204	0.0887
115	16.6	8.9	0.0216	0.0946
116	11.1	7.5	0.0097	0.0378
117	5.6	4.5	0.0025	0.0064
118	6	4.8	0.0028	0.0077
119	16.2	8.8	0.0206	0.0899
120	17.7	9	0.0246	0.1075
121	6.6	5.1	0.0034	0.0099
122	8.4	6.2	0.0055	0.0187
123	10.5	7.2	0.0087	0.033
124	10.1	7	0.008	0.0299
125	12.7	8	0.0127	0.0522
126	13.5	8.3	0.0143	0.0602
127	17.9	9	0.0252	0.1099
128	13.9	8.4	0.0152	0.0644
129	17.9	9	0.0252	0.1099
130	16.7	8.9	0.0219	0.0957
131	15.9	8.8	0.0199	0.0864
132	10.4	7.2	0.0085	0.0322
133	17.6	9	0.0243	0.1063
134	15.6	8.7	0.0191	0.083
135	15.7	8.8	0.0194	0.0841
136	11	7.4	0.0095	0.037
137	11.7	7.7	0.0108	0.043
138	11.1	7.5	0.0097	0.0378
139	15.3	8.7	0.0184	0.0796
140	9	6.5	0.0064	0.0224
141	6	4.8	0.0028	0.0077
142	16.6	8.9	0.0216	0.0946
143	16.2	8.8	0.0206	0.0899
144	5.1	4.2	0.002	0.0049
145	16	8.8	0.0201	0.0876
146	14	8.4	0.0154	0.0654
147	8.5	6.2	0.0057	0.0193
148	14.4	8.5	0.0163	0.0697
149	6.9	5.3	0.0037	0.0112
150	13.7	8.3	0.0147	0.0623
151	15.1	8.6	0.0179	0.0774
152	6.6	5.1	0.0034	0.0099
153	8.6	6.3	0.0058	0.0199
154	8.7	6.3	0.0059	0.0205
155	12.5	8	0.0123	0.0503
156	11.9	7.8	0.0111	0.0448
157	10.5	7.2	0.0087	0.033
158	17.3	9	0.0235	0.1028
159	14.7	8.6	0.017	0.0729
160	14.1	8.4	0.0156	0.0665
161	15.8	8.8	0.0196	0.0853
162	18.1	9	0.0257	0.1123
163	12.1	7.8	0.0115	0.0466
164	17.8	9	0.0249	0.1087
163	12.1	7.8	0.0115	0.0466
164	17.8	9	0.0249	0.1087
167	16.1	8.8	0.0204	0.0887
168	8.6	6.3	0.0058	0.0199
169	15.1	8.6	0.0179	0.0774
171	10.6	7.2	0.0088	0.0338
172	15.9	8.8	0.0199	0.0864

## Sheet: 2018
Sample	DBH	H	BA	V
1	17.4	13	0.0238	0.1549
2	15.9	11.9	0.0199	0.1197
3	16	11.9	0.0201	0.1219
4	18.5	13.8	0.0269	0.1854
5	16.9	12.6	0.0224	0.1424
6	12.3	9.6	0.0119	0.06
7	16.4	12.2	0.0211	0.1307
8	17.5	13	0.0241	0.1575
9	15	11.3	0.0177	0.1018
10	17.1	12.7	0.023	0.1473
11	18.8	14.1	0.0278	0.1945
12	14.4	10.9	0.0163	0.091
13	16.8	12.5	0.0222	0.14
14	19.2	14.4	0.029	0.2071
15	13.2	10.1	0.0137	0.0721
16	20	15.1	0.0314	0.2343
17	17.7	13.2	0.0246	0.1628
18	11.8	9.4	0.0109	0.054
19	19.6	14.7	0.0302	0.2204
20	12.2	9.6	0.0117	0.0588
21	11.8	9.4	0.0109	0.054
22	12.7	9.8	0.0127	0.0652
23	14.5	10.9	0.0165	0.0928
24	18.8	14.1	0.0278	0.1945
25	12.3	9.6	0.0119	0.06
26	18.4	13.7	0.0266	0.1825
27	17.2	12.8	0.0232	0.1498
28	15.7	11.7	0.0194	0.1156
29	11.9	9.4	0.0111	0.0552
30	19.5	14.6	0.0299	0.217
31	16.7	12.4	0.0219	0.1376
32	14.8	11.1	0.0172	0.0981
33	12.4	9.7	0.0121	0.0613
34	19	14.2	0.0284	0.2008
35	19.9	15	0.0311	0.2308
36	17.9	13.4	0.0252	0.1683
37	6.5	7.1	0.0033	0.0136
38	17.3	12.9	0.0235	0.1524
39	16.2	12.1	0.0206	0.1262
40	7	7.2	0.0038	0.016
41	13.3	10.2	0.0139	0.0736
42	12.7	9.8	0.0127	0.0652
43	19.1	14.3	0.0287	0.2039
44	16	11.9	0.0201	0.1219
45	11.2	9	0.0099	0.0474
46	16.7	12.4	0.0219	0.1376
47	14.8	11.1	0.0172	0.0981
48	15.3	11.5	0.0184	0.1075
49	12.5	9.7	0.0123	0.0626
50	14.8	11.1	0.0172	0.0981
51	12.4	9.7	0.0121	0.0613
52	16.3	12.2	0.0209	0.1285
53	20.8	15.8	0.034	0.2642
54	17.7	13.2	0.0246	0.1628
55	16.9	12.6	0.0224	0.1424
56	14.1	10.7	0.0156	0.086
57	6.5	7.1	0.0033	0.0136
58	15.2	11.4	0.0181	0.1056
59	11.6	9.2	0.0106	0.0517
60	12.7	9.8	0.0127	0.0652
61	11.1	9	0.0097	0.0463
62	18.4	13.7	0.0266	0.1825
63	16	11.9	0.0201	0.1219
64	17.9	13.4	0.0252	0.1683
65	9.7	8.3	0.0074	0.0334
66	9	8	0.0064	0.028
67	14.5	10.9	0.0165	0.0928
68	17	12.7	0.0227	0.1449
69	15.6	11.7	0.0191	0.1135
70	9.8	8.4	0.0075	0.0342
71	14.1	10.7	0.0156	0.086
72	8.4	7.8	0.0055	0.0239
73	15.3	11.5	0.0184	0.1075
74	15.9	11.9	0.0199	0.1197
75	15	11.3	0.0177	0.1018
76	7	7.2	0.0038	0.016
77	9.6	8.3	0.0072	0.0326
78	13.5	10.3	0.0143	0.0766
79	14.7	11.1	0.017	0.0963
80	19.9	15	0.0311	0.2308
81	8	7.6	0.005	0.0214
82	13.4	10.3	0.0141	0.0751
83	19.4	14.6	0.0296	0.2137
84	17.3	12.9	0.0235	0.1524
85	15.5	11.6	0.0189	0.1115
86	15.2	11.4	0.0181	0.1056
87	19.5	14.6	0.0299	0.217
88	10.2	8.5	0.0082	0.0377
89	11.2	9	0.0099	0.0474
90	13.5	10.3	0.0143	0.0766
91	14.1	10.7	0.0156	0.086
92	17.4	13	0.0238	0.1549
93	10	8.5	0.0079	0.0359
94	17	12.7	0.0227	0.1449
95	14.2	10.7	0.0158	0.0877
96	18.3	13.7	0.0263	0.1796
97	15.5	11.6	0.0189	0.1115
98	19.2	14.4	0.029	0.2071
99	13.1	10.1	0.0135	0.0707
100	7.7	7.5	0.0047	0.0197
101	16.3	12.2	0.0209	0.1285
102	11.6	9.2	0.0106	0.0517
103	12.8	9.9	0.0129	0.0665
104	10.3	8.6	0.0083	0.0386
105	12.2	9.6	0.0117	0.0588
106	8.9	8	0.0062	0.0273
107	12.7	9.8	0.0127	0.0652
108	18.1	13.5	0.0257	0.1739
109	18.2	13.6	0.026	0.1767
110	9.9	8.4	0.0077	0.0351
111	15.4	11.5	0.0186	0.1095
112	9.2	8.1	0.0066	0.0295
113	16.1	12	0.0204	0.124
114	10.9	8.9	0.0093	0.0443
115	14.3	10.8	0.0161	0.0893
116	14.9	11.2	0.0174	0.0999
117	10.9	8.9	0.0093	0.0443
118	11.7	9.3	0.0108	0.0528
119	10.6	8.7	0.0088	0.0413
120	11	8.9	0.0095	0.0453
121	15.1	11.3	0.0179	0.1037
122	14.2	10.7	0.0158	0.0877
123	11.8	9.4	0.0109	0.054
124	12.6	9.8	0.0125	0.0639
125	15	11.3	0.0177	0.1018
126	7.4	7.4	0.0043	0.018
127	20	15.1	0.0314	0.2343
128	9.8	8.4	0.0075	0.0342
129	7.5	7.4	0.0044	0.0186
130	11.1	9	0.0097	0.0463
131	8.6	7.8	0.0058	0.0252
132	6.3	7	0.0031	0.0127
133	9.9	8.4	0.0077	0.0351
134	10.8	8.8	0.0092	0.0433
135	14.2	10.7	0.0158	0.0877
136	11.1	9	0.0097	0.0463
137	12.3	9.6	0.0119	0.06
138	13.9	10.6	0.0152	0.0828
139	12.8	9.9	0.0129	0.0665
140	13.4	10.3	0.0141	0.0751
141	12.4	9.7	0.0121	0.0613
142	8.6	7.8	0.0058	0.0252
143	10.9	8.9	0.0093	0.0443
144	9.9	8.4	0.0077	0.0351
145	6.9	7.2	0.0037	0.0155
146	10.5	8.7	0.0087	0.0404
147	9.4	8.2	0.0069	0.031
148	15.3	11.5	0.0184	0.1077
149	9.7	8.3	0.0074	0.0334
150	9.1	8	0.0064	0.0284
151	10	8.5	0.0079	0.0359

## Sheet: 2019
Sample	DBH	H	BA	V
1	17.9	13.4	0.1683	0.0252
2	22	16.9	0.3144	0.038
3	17.6	13.1	0.1602	0.0243
4	21.3	16.2	0.2843	0.0356
5	6.2	7	0.0123	0.003
6	9.9	8.4	0.0351	0.0077
7	18.1	13.5	0.1739	0.0257
8	16.1	12	0.124	0.0204
9	13.7	10.4	0.0796	0.0147
10	17.5	13	0.1575	0.0241
11	13	10	0.0693	0.0133
12	13.5	10.3	0.0766	0.0143
13	20.6	15.6	0.2564	0.0333
14	13.5	10.3	0.0766	0.0143
15	6.2	7	0.0123	0.003
16	9.9	8.4	0.0351	0.0077
17	15.9	11.9	0.1197	0.0199
18	10.1	8.5	0.0368	0.008
19	9.5	8.2	0.0318	0.0071
20	10.9	8.9	0.0443	0.0093
21	12.8	9.9	0.0665	0.0129
22	17.5	13	0.1575	0.0241
23	19	14.2	0.2008	0.0284
24	18.1	13.5	0.1739	0.0257
25	14.6	11	0.0945	0.0167
26	10	8.5	0.0359	0.0079
27	17.1	12.7	0.1473	0.023
28	10.1	8.5	0.0368	0.008
29	9.5	8.2	0.0318	0.0071
30	10.9	8.9	0.0443	0.0093
31	12.8	9.9	0.0665	0.0129
32	16.7	12.4	0.1376	0.0219
33	17.9	13.4	0.1683	0.0252
34	17	12.7	0.1449	0.0227
35	15.6	11.7	0.1135	0.0191
36	15.8	11.8	0.1176	0.0196
37	18.4	13.7	0.1825	0.0266
38	19.6	14.7	0.2204	0.0302
39	13	10	0.0693	0.0133
40	16.8	12.5	0.14	0.0222
41	14.7	11.1	0.0963	0.017
42	14.9	11.2	0.0999	0.0174
43	14.9	11.2	0.0999	0.0174
44	18.9	14.1	0.1976	0.0281
45	17.4	13	0.1549	0.0238
46	24	18.8	0.4142	0.0452
47	18.2	13.6	0.1767	0.026
48	12.9	10	0.0679	0.0131
49	18.1	13.5	0.1739	0.0257
50	15.2	11.4	0.1056	0.0181
51	6.2	7	0.0123	0.003
52	9.9	8.4	0.0351	0.0077
53	14.8	11.1	0.0981	0.0172
54	7.9	7.6	0.0208	0.0049
55	13.5	10.3	0.0766	0.0143
56	10.5	8.7	0.0404	0.0087
57	17.1	12.7	0.1473	0.023
58	23.8	18.6	0.4032	0.0445
59	14.1	10.7	0.086	0.0156
60	14.8	11.1	0.0981	0.0172
61	16.6	12.4	0.1353	0.0216
62	14.9	11.2	0.0999	0.0174
63	16.5	12.3	0.133	0.0214
64	18.4	13.7	0.1825	0.0266
65	18.5	13.8	0.1854	0.0269
66	20.7	15.7	0.2603	0.0337
67	21.2	16.1	0.2801	0.0353
68	19.3	14.5	0.2104	0.0293
69	19.3	14.5	0.2104	0.0293
70	9.9	8.4	0.0351	0.0077
71	16.2	12.1	0.1262	0.0206
72	12.9	10	0.0679	0.0131
73	10.1	8.5	0.0368	0.008
74	9.5	8.2	0.0318	0.0071
75	18.3	13.7	0.1796	0.0263
76	6.2	7	0.0123	0.003
77	9.9	8.4	0.0351	0.0077
78	14.6	11	0.0945	0.0167
79	18	13.4	0.171	0.0254
80	10.9	8.9	0.0443	0.0093
81	12.8	9.9	0.0665	0.0129
82	6.2	7	0.0123	0.003
83	11.8	9.4	0.054	0.0109
84	19.2	14.4	0.2071	0.029
85	9.9	8.4	0.0351	0.0077
86	15.7	11.7	0.1156	0.0194
87	7.9	7.6	0.0208	0.0049
88	13.5	10.3	0.0766	0.0143
89	10.5	8.7	0.0404	0.0087
90	11.1	9	0.0463	0.0097
91	13.7	10.4	0.0796	0.0147
92	12.7	9.8	0.0652	0.0127
93	11.9	9.4	0.0552	0.0111
94	17.1	12.7	0.1473	0.023
95	21.6	16.5	0.2969	0.0366
96	15	11.3	0.1018	0.0177
97	15.8	11.8	0.1176	0.0196
98	11.2	9	0.0474	0.0099
99	16.6	12.4	0.1353	0.0216
100	13.6	10.4	0.0781	0.0145
101	14.2	10.7	0.0877	0.0158
102	5.9	6.9	0.0111	0.0027
103	15.6	11.7	0.1135	0.0191
104	14.8	11.1	0.0981	0.0172
105	11.1	9	0.0463	0.0097
106	13.7	10.4	0.0796	0.0147
107	19.4	14.6	0.2137	0.0296
108	18.6	13.9	0.1884	0.0272
109	13.8	10.5	0.0812	0.015
110	15.8	11.8	0.1176	0.0196
111	10	8.5	0.0359	0.0079
112	12	9.5	0.0563	0.0113
113	11.2	9	0.0474	0.0099
114	13.9	10.6	0.0828	0.0152
115	14.7	11.1	0.0963	0.017
116	18.9	14.1	0.1976	0.0281
117	14.8	11.1	0.0981	0.0172
118	21.9	16.8	0.3099	0.0377
119	13	10	0.0693	0.0133
120	12.9	10	0.0679	0.0131
121	15.6	11.7	0.1135	0.0191
122	14.8	11.1	0.0981	0.0172
123	11.1	9	0.0463	0.0097
124	13.4	10.3	0.0751	0.0141
125	10.5	8.7	0.0404	0.0087
126	9.8	8.4	0.0342	0.0075
127	19.7	14.8	0.2238	0.0305
128	15.6	11.7	0.1135	0.0191

## Sheet: 2020
Sample	DBH	H	BA	V
1	22.3	17.2	0.0391	0.328
2	19.7	14.8	0.0305	0.2238
3	19.3	14.5	0.0293	0.2104
4	24	18.8	0.0452	0.4142
5	20.8	15.8	0.034	0.2642
6	18.1	13.5	0.0257	0.1739
7	18.1	13.5	0.0257	0.1739
8	17.4	13	0.0238	0.1549
9	14.1	10.7	0.0156	0.086
10	19.2	14.4	0.029	0.2071
11	21.4	16.3	0.036	0.2884
12	13	10	0.0133	0.0693
13	17.7	13.2	0.0246	0.1628
14	23.4	18.2	0.043	0.382
15	19	14.2	0.0284	0.2008
16	12.9	8.1	0.0131	0.0542
17	10.1	7	0.008	0.0299
18	9.5	6.7	0.0071	0.0257
19	16	11.9	0.0201	0.1219
20	13.9	10.6	0.0152	0.0828
21	6.2	4.9	0.003	0.0084
22	17.6	13.1	0.0243	0.1602
23	17.9	13.4	0.0252	0.1683
24	19.2	14.4	0.029	0.2071
25	16.2	12.1	0.0206	0.1262
26	19.2	14.4	0.029	0.2071
27	15.7	11.7	0.0194	0.1156
28	19.8	14.9	0.0308	0.2273
29	18.9	14.1	0.0281	0.1976
30	19.5	14.6	0.0299	0.217
31	18	13.4	0.0254	0.171
32	18	13.4	0.0254	0.171
33	13.5	10.3	0.0143	0.0766
34	12.8	8.1	0.0129	0.0532
35	6.2	4.9	0.003	0.0084
36	9.9	6	0.0077	0.0243
37	15.7	8	0.0194	0.0763
38	7.9	6	0.0049	0.0162
39	16.7	12.4	0.0219	0.1376
40	15.8	11.8	0.0196	0.1176
41	20.1	15.2	0.0317	0.2379
42	23.9	18.7	0.0449	0.4087
43	19.4	14.6	0.0296	0.2137
44	16.2	12.1	0.0206	0.1262
45	17.4	13	0.0238	0.1549
46	17	12.7	0.0227	0.1449
47	18.7	14	0.0275	0.1915
48	15.8	11.8	0.0196	0.1176
49	5.9	5	0.0027	0.0079
50	15.6	9	0.0191	0.0857
51	14.8	8.5	0.0172	0.0732
52	11.1	7.5	0.0097	0.0381
53	10.9	8.9	0.0093	0.0443
54	15.8	11.8	0.0196	0.1176
55	19.8	14.9	0.0308	0.2273
56	21.7	16.6	0.037	0.3012
57	20.6	15.6	0.0333	0.2564
58	15.3	11.5	0.0184	0.1075
59	19.8	14.9	0.0308	0.2273
60	21.2	16.1	0.0353	0.2801
61	20.5	15.5	0.033	0.2526
62	21.2	16.1	0.0353	0.2801
63	19.1	14.3	0.0287	0.2039
64	21	16	0.0346	0.2721
65	21.5	16.4	0.0363	0.2926
66	24.5	19.3	0.0471	0.4426
67	21.8	16.7	0.0373	0.3055
68	16.3	12.2	0.0209	0.1285
69	13.4	7.2	0.0141	0.0512
70	12	7.8	0.0113	0.0457
71	12	7.8	0.0113	0.0457
72	11.2	7.5	0.0099	0.0387
73	13.9	8	0.0152	0.0613
74	14.7	8.6	0.017	0.0733
75	21	16	0.0346	0.2721
76	15.3	11.5	0.0184	0.1075
77	11.2	9	0.0099	0.0474
78	18.2	13.6	0.026	0.1767
79	23.1	17.9	0.0419	0.3666
80	12.9	8.1	0.0131	0.0542
81	10.1	7	0.008	0.0299
82	9.5	6.7	0.0071	0.0257
83	10.9	7.4	0.0093	0.0362
84	12.8	8.1	0.0129	0.0532
85	6.2	4.9	0.003	0.0084
86	19.3	14.5	0.0293	0.2104
87	12.7	9.8	0.0127	0.0652
88	15.8	11.8	0.0196	0.1176
89	15.8	11.8	0.0196	0.1176
90	15.3	11.5	0.0184	0.1075
91	17.9	13.4	0.0252	0.1683
92	19.6	14.7	0.0302	0.2204
93	13.8	10.5	0.015	0.0812
94	20.7	15.7	0.0337	0.2603
95	16.9	12.6	0.0224	0.1424
96	15.1	11.3	0.0179	0.1037
97	12.9	10	0.0131	0.0679
98	22.3	17.2	0.0391	0.328
99	14.9	11.2	0.0174	0.0999
100	15	11.3	0.0177	0.1018
101	12	9.5	0.0113	0.0563
102	19.7	14.8	0.0305	0.2238
103	22.9	17.7	0.0412	0.3567
104	21.4	16.3	0.036	0.2884
105	15.3	11.5	0.0184	0.1075
106	18.8	14.1	0.0278	0.1945
107	11.6	9.2	0.0106	0.0517
108	20.4	15.4	0.0327	0.2489
109	20.2	15.2	0.032	0.2415
110	22	16.9	0.038	0.3144
111	21.7	16.6	0.037	0.3012
112	15	11.3	0.0177	0.1018
113	17.2	12.8	0.0232	0.1498
114	16.8	12.5	0.0222	0.14
115	13.6	10.4	0.0145	0.0781
116	23.8	18.6	0.0445	0.4032
117	21.2	16.1	0.0353	0.2801
118	23.4	18.2	0.043	0.382
119	14	10.6	0.0154	0.0844
120	21.3	16.2	0.0356	0.2843
121	17.9	13.4	0.0252	0.1683
122	19	14.2	0.0284	0.2008
123	20.4	15.4	0.0327	0.2489
124	16.2	12.1	0.0206	0.1262
125	13.3	10.2	0.0139	0.0736
126	22.1	17	0.0384	0.3189
