# Supplementary material for: Effect of Thinning on Tree Differentiation, Productivity and Carbon Stocks of Cryptomeria japonica Plantations
Source: Ecol Evol. 2025 May 7;15(5):e71418. doi: 10.1002/ece3.71418 (PMC12058209; doi:10.1002/ece3.71418)
Supplement: Supplementary file 1 — Data S1. [file ECE3-15-e71418-s001.zip › T1-1.xls]

## Sheet: 2014
Sample	DBH	H	BA	V
1	15.74	8.2	0.0195	0.0785
2	12.3	6.9	0.0119	0.0416
3	15.46	8	0.0188	0.0747
4	9.38	6.2	0.0069	0.0228
5	14.88	7.8	0.0174	0.0674
6	12.69	7	0.0126	0.0449
7	15.09	7.9	0.0179	0.0699
8	14.58	7.7	0.0167	0.0638
9	8.28	6	0.0054	0.0177
10	11.11	6.5	0.0097	0.0329
11	14.36	7.6	0.0162	0.0613
12	10.71	6.4	0.009	0.0303
13	13.76	7.4	0.0149	0.0549
14	10.95	6.5	0.0094	0.0318
15	13.54	7.3	0.0144	0.0527
16	11.67	6.7	0.0107	0.0368
17	12.69	7	0.0126	0.0449
18	15.09	7.9	0.0179	0.0699
19	13.91	7.4	0.0152	0.0565
20	11.99	6.8	0.0113	0.0392
21	17.06	8.8	0.0229	0.0986
22	13.39	7.2	0.0141	0.0512
23	6.26	5.9	0.0031	0.0104
24	10.46	6.4	0.0086	0.0287
25	13.99	7.4	0.0154	0.0573
26	14.73	7.7	0.017	0.0656
27	11.75	6.7	0.0108	0.0374
28	16.44	8.5	0.0212	0.0886
29	7.93	6	0.0049	0.0163
30	9.8	6.2	0.0075	0.025
31	14.14	7.5	0.0157	0.0589
32	13.76	7.4	0.0149	0.0549
33	13.76	7.4	0.0149	0.0549
34	14.29	7.6	0.016	0.0605
35	9.47	6.2	0.007	0.0232
36	10.62	6.4	0.0089	0.0297
37	15.67	8.1	0.0193	0.0775
38	14.88	7.8	0.0174	0.0674
39	13.69	7.3	0.0147	0.0542
40	8.71	6.1	0.006	0.0196
41	5.44	5.9	0.0023	0.0081
42	14.44	7.6	0.0164	0.0622
43	11.43	6.6	0.0103	0.0351
44	6.53	5.9	0.0033	0.0112
45	10.62	6.4	0.0089	0.0297
46	13.61	7.3	0.0145	0.0534
47	9.05	6.1	0.0064	0.0212
48	6.17	5.9	0.003	0.0101
49	14.66	7.7	0.0169	0.0647
50	14.44	7.6	0.0164	0.0622
51	11.19	6.6	0.0098	0.0334
52	14.21	7.5	0.0159	0.0597
53	13.54	7.3	0.0144	0.0527
54	11.11	6.5	0.0097	0.0329
55	10.71	6.4	0.009	0.0303
56	11.03	6.5	0.0096	0.0323
57	12.3	6.9	0.0119	0.0416
58	10.38	6.4	0.0085	0.0283
59	11.83	6.7	0.011	0.038
60	14.36	7.6	0.0162	0.0613
61	11.51	6.6	0.0104	0.0356
62	12.07	6.8	0.0114	0.0398
63	12.85	7	0.013	0.0463
64	15.09	7.9	0.0179	0.0699
65	14.21	7.5	0.0159	0.0597
66	13.99	7.4	0.0154	0.0573
67	9.05	6.1	0.0064	0.0212
68	17.67	9.2	0.0245	0.1092
69	10.71	6.4	0.009	0.0303
70	11.91	6.7	0.0111	0.0386
71	9.88	6.3	0.0077	0.0254
72	17.2	8.9	0.0232	0.1009
73	13	7.1	0.0133	0.0476
74	9.21	6.1	0.0067	0.0219
75	11.03	6.5	0.0096	0.0323
76	15.67	8.1	0.0193	0.0775
77	16.93	8.8	0.0225	0.0964
78	15.6	8.1	0.0191	0.0766
79	13.84	7.4	0.015	0.0557
80	10.87	6.5	0.0093	0.0313
81	12.15	6.8	0.0116	0.0404
82	12.93	7.1	0.0131	0.047
83	11.51	6.6	0.0104	0.0356
84	15.46	8	0.0188	0.0747
85	15.31	8	0.0184	0.0727
86	16.51	8.5	0.0214	0.0897
87	13.91	7.4	0.0152	0.0565
88	12.3	6.9	0.0119	0.0416
89	13.08	7.1	0.0134	0.0483
90	14.14	7.5	0.0157	0.0589
91	16.16	8.4	0.0205	0.0844
92	10.05	6.3	0.0079	0.0264
93	12.15	6.8	0.0116	0.0404
94	11.83	6.7	0.011	0.038
95	15.46	8	0.0188	0.0747
96	15.81	8.2	0.0196	0.0794
97	10.38	6.4	0.0085	0.0283
98	14.8	7.8	0.0172	0.0664
99	9.13	6.1	0.0065	0.0215
100	12.46	6.9	0.0122	0.0429
101	11.99	6.8	0.0113	0.0392
102	14.21	7.5	0.0159	0.0597
103	16.79	8.7	0.0221	0.0941
104	14.44	7.6	0.0164	0.0622
105	8.79	6.1	0.0061	0.0199
106	16.37	8.5	0.021	0.0876
107	16.37	8.5	0.021	0.0876
108	13.16	7.1	0.0136	0.0491
109	7.85	6	0.0048	0.0159
110	16.3	8.4	0.0209	0.0865
111	15.53	8.1	0.0189	0.0756
112	14.58	7.7	0.0167	0.0638
113	12.62	7	0.0125	0.0443
114	16.16	8.4	0.0205	0.0844
115	12.15	6.8	0.0116	0.0404
116	13.08	7.1	0.0134	0.0483
117	9.05	6.1	0.0064	0.0212
118	10.21	6.3	0.0082	0.0273
119	10.12	6.3	0.008	0.0267
120	13.11	7.1	0.0135	0.0486
121	8.55	6.1	0.0057	0.0189
122	5.67	5.9	0.0025	0.0087
123	14.16	7.5	0.0157	0.0591
124	13.94	7.4	0.0153	0.0568
125	10.69	6.4	0.009	0.0301
126	13.71	7.3	0.0148	0.0544
127	13.04	7.1	0.0134	0.048
128	10.61	6.4	0.0088	0.0297
129	10.21	6.3	0.0082	0.0273
130	10.53	6.4	0.0087	0.0292
131	11.8	6.7	0.0109	0.0377
132	9.88	6.3	0.0077	0.0254
133	11.33	6.6	0.0101	0.0344
134	13.86	7.4	0.0151	0.0559
135	11.01	6.5	0.0095	0.0322
136	11.57	6.7	0.0105	0.0361

## Sheet: 2016
Sample	DBH	H	BA	V
1	18.1	9.4	0.0257	0.1173
2	13.5	7.3	0.0143	0.0523
3	17.7	9.2	0.0246	0.1098
4	9.9	6.3	0.0077	0.0255
5	16.9	8.7	0.0224	0.0959
6	14	7.4	0.0154	0.0574
7	17.2	8.9	0.0232	0.1009
8	16.5	8.5	0.0214	0.0896
9	8.6	6.1	0.0058	0.0191
10	12	6.8	0.0113	0.0393
11	16.2	8.4	0.0206	0.085
12	11.5	6.6	0.0104	0.0355
13	15.4	8	0.0186	0.0739
14	11.8	6.7	0.0109	0.0377
15	15.1	7.9	0.0179	0.0701
16	12.57	6.9	0.0124	0.0439
17	13.6	7.3	0.0145	0.0533
18	16.8	8.7	0.0222	0.0943
19	15.2	7.9	0.0181	0.0713
20	12.7	7	0.0127	0.045
21	19.6	10.3	0.0302	0.1496
22	14.5	7.6	0.0165	0.0629
23	5.9	5.9	0.0027	0.0093
24	10.8	6.5	0.0092	0.0308
25	15.4	8	0.0186	0.0739
26	16.4	8.5	0.0211	0.088
27	12.5	6.9	0.0123	0.0433
28	18.8	9.8	0.0278	0.1316
29	7.9	6	0.0049	0.0161
30	10.1	6.3	0.008	0.0266
31	15.6	8.1	0.0191	0.0766
32	15.1	7.9	0.0179	0.0701
33	15.5	8.1	0.0189	0.0752
34	16.2	8.4	0.0206	0.085
35	10.1	6.3	0.008	0.0266
36	11.5	6.6	0.0104	0.0355
37	18.1	9.4	0.0257	0.1173
38	17	8.8	0.0227	0.0976
39	15.4	8	0.0186	0.0739
40	9.2	6.1	0.0066	0.0219
41	5.5	5.9	0.0024	0.0082
42	16.4	8.5	0.0211	0.088
43	12.5	6.9	0.0123	0.0433
44	6.5	5.9	0.0033	0.0112
45	11.3	6.6	0.01	0.0341
46	15.1	7.9	0.0179	0.0701
47	9.4	6.2	0.0069	0.0229
48	6.1	5.9	0.0029	0.0099
49	16.5	8.5	0.0214	0.0896
50	16.2	8.4	0.0206	0.085
51	12	6.8	0.0113	0.0393
52	15.9	8.3	0.0199	0.0807
53	15	7.8	0.0177	0.0688
54	11.8	6.7	0.0109	0.0377
55	11.3	6.6	0.01	0.0341
56	11.7	6.7	0.0108	0.037
57	13.3	7.2	0.0139	0.0504
58	8.9	6.1	0.0062	0.0204
59	12.7	7	0.0127	0.045
60	16	8.3	0.0201	0.0821
61	12.3	6.9	0.0119	0.0416
62	13	7.1	0.0133	0.0476
63	14	7.4	0.0154	0.0574
64	17	8.8	0.0227	0.0976
65	15.8	8.2	0.0196	0.0793
66	15.5	8.1	0.0189	0.0752
67	9.3	6.2	0.0068	0.0224
68	20.7	11	0.0337	0.1778
69	10.6	6.4	0.0088	0.0296
70	12.1	6.8	0.0115	0.04
71	9.6	6.2	0.0072	0.0239
72	19.3	10.1	0.0293	0.1426
73	13.5	7.3	0.0143	0.0523
74	8.8	6.1	0.0061	0.02
75	11	6.5	0.0095	0.0321
76	17.1	8.8	0.023	0.0992
77	18.9	9.9	0.0281	0.1337
78	17	8.8	0.0227	0.0976
79	14.6	7.7	0.0167	0.064
80	10.8	6.5	0.0092	0.0308
81	12.4	6.9	0.0121	0.0424
82	13.4	7.2	0.0141	0.0513
83	11.6	6.7	0.0106	0.0363
84	16.8	8.7	0.0222	0.0943
85	16.6	8.6	0.0216	0.0911
86	18.3	9.5	0.0263	0.1212
87	14.7	7.7	0.017	0.0652
88	12.6	7	0.0125	0.0441
89	13.6	7.3	0.0145	0.0533
90	15	7.8	0.0177	0.0688
91	17.8	9.2	0.0249	0.1116
92	9.8	6.2	0.0075	0.025
93	12.4	6.9	0.0121	0.0424
94	12	6.8	0.0113	0.0393
95	16.8	8.7	0.0222	0.0943
96	17.3	9	0.0235	0.1026
97	10.2	6.3	0.0082	0.0272
98	15.9	8.3	0.0199	0.0807
99	8.7	6.1	0.0059	0.0195
100	12.8	7	0.0129	0.0458
101	12.2	6.8	0.0117	0.0408
102	15.1	7.9	0.0179	0.0701
103	18.7	9.7	0.0275	0.1294
104	15.4	8	0.0186	0.0739
105	8.3	6	0.0054	0.0178
106	18.1	9.4	0.0257	0.1173
107	18.1	9.4	0.0257	0.1173
108	13.7	7.3	0.0147	0.0543
109	7.4	5.9	0.0043	0.0142
110	18.2	9.4	0.026	0.1193
111	17.1	8.8	0.023	0.0992
112	15.8	8.2	0.0196	0.0793
113	13.2	7.2	0.0137	0.0494
114	18	9.3	0.0254	0.1154
115	12.6	7	0.0125	0.0441
116	13.8	7.4	0.015	0.0553
117	8.8	6.1	0.0061	0.02
118	10.2	6.3	0.0082	0.0272
119	12.15	6.8	0.0116	0.0404
120	11.83	6.7	0.011	0.038
121	14.8	7.8	0.0172	0.0664
122	11.99	6.8	0.0113	0.0392
123	8.79	6.1	0.0061	0.0199
124	16.37	8.5	0.021	0.0876
125	13.16	7.1	0.0136	0.0491
126	16.3	8.4	0.0209	0.0865
127	12.62	7	0.0125	0.0443
128	13.08	7.1	0.0134	0.0483
129	10.12	6.3	0.008	0.0267
130	8.55	6.1	0.0057	0.0189
131	10.69	6.4	0.009	0.0301
132	10.21	6.3	0.0082	0.0273
133	9.88	6.3	0.0077	0.0254

## Sheet: 2017
Sample	DBH	H	BA	V
1	18.4	9.6	0.0266	0.1232
2	13.8	7.4	0.015	0.0553
3	18	9.3	0.0254	0.1154
4	10.2	6.3	0.0082	0.0272
5	17.2	8.9	0.0232	0.1009
6	14.3	7.6	0.0161	0.0606
7	17.5	9.1	0.0241	0.1062
8	16.8	8.7	0.0222	0.0943
9	8.9	6.1	0.0062	0.0204
10	12.3	6.9	0.0119	0.0416
11	16.5	8.5	0.0214	0.0896
12	11.8	6.7	0.0109	0.0377
13	15.7	8.2	0.0194	0.0779
14	12.1	6.8	0.0115	0.04
15	15.4	8	0.0186	0.0739
16	13	7.1	0.0133	0.0476
17	14.3	7.6	0.0161	0.0606
18	17.5	9.1	0.0241	0.1062
19	15.9	8.3	0.0199	0.0807
20	13.4	7.2	0.0141	0.0513
21	20.3	10.8	0.0324	0.1671
22	15.2	7.9	0.0181	0.0713
23	6.6	5.9	0.0034	0.0115
24	11.5	6.6	0.0104	0.0355
25	16	8.3	0.0201	0.0821
26	17	8.8	0.0227	0.0976
27	13.1	7.1	0.0135	0.0485
28	19.4	10.2	0.0296	0.1449
29	8.5	6	0.0057	0.0186
30	10.7	6.4	0.009	0.0302
31	16.2	8.4	0.0206	0.085
32	15.7	8.2	0.0194	0.0779
33	15.7	8.2	0.0194	0.0779
34	16.4	8.5	0.0211	0.088
35	10.3	6.3	0.0083	0.0278
36	11.7	6.7	0.0108	0.037
37	18.3	9.5	0.0263	0.1212
38	17.2	8.9	0.0232	0.1009
39	15.6	8.1	0.0191	0.0766
40	9.4	6.2	0.0069	0.0229
41	5.7	5.9	0.0026	0.0088
42	16.6	8.6	0.0216	0.0911
43	12.7	7	0.0127	0.045
44	6.9	5.9	0.0037	0.0125
45	11.7	6.7	0.0108	0.037
46	15.5	8.1	0.0189	0.0752
47	9.8	6.2	0.0075	0.025
48	6.5	5.9	0.0033	0.0112
49	16.9	8.7	0.0224	0.0959
50	16.6	8.6	0.0216	0.0911
51	12.4	6.9	0.0121	0.0424
52	16.3	8.4	0.0209	0.0865
53	15.4	8	0.0186	0.0739
54	12.3	6.9	0.0119	0.0416
55	11.8	6.7	0.0109	0.0377
56	12.2	6.8	0.0117	0.0408
57	13.8	7.4	0.015	0.0553
58	11.4	6.6	0.0102	0.0348
59	13.2	7.2	0.0137	0.0494
60	16.5	8.5	0.0214	0.0896
61	12.8	7	0.0129	0.0458
62	13.5	7.3	0.0143	0.0523
63	14.5	7.6	0.0165	0.0629
64	17.5	9.1	0.0241	0.1062
65	16.3	8.4	0.0209	0.0865
66	16	8.3	0.0201	0.0821
67	9.8	6.2	0.0075	0.025
68	21.2	11.4	0.0353	0.192
69	11.8	6.7	0.0109	0.0377
70	13.3	7.2	0.0139	0.0504
71	10.8	6.5	0.0092	0.0308
72	20.5	10.9	0.033	0.1724
73	14.7	7.7	0.017	0.0652
74	10	6.3	0.0079	0.0261
75	12.2	6.8	0.0117	0.0408
76	18.3	9.5	0.0263	0.1212
77	20.1	10.6	0.0317	0.1619
78	18.2	9.4	0.026	0.1193
79	15.8	8.2	0.0196	0.0793
80	12	6.8	0.0113	0.0393
81	13.6	7.3	0.0145	0.0533
82	14.6	7.7	0.0167	0.064
83	12.8	7	0.0129	0.0458
84	18	9.3	0.0254	0.1154
85	17.8	9.2	0.0249	0.1116
86	19.5	10.2	0.0299	0.1472
87	15.9	8.3	0.0199	0.0807
88	13.8	7.4	0.015	0.0553
89	14.8	7.8	0.0172	0.0664
90	16.2	8.4	0.0206	0.085
91	19	9.9	0.0284	0.1359
92	11	6.5	0.0095	0.0321
93	13.6	7.3	0.0145	0.0533
94	13.2	7.2	0.0137	0.0494
95	18	9.3	0.0254	0.1154
96	18.5	9.6	0.0269	0.1253
97	11.4	6.6	0.0102	0.0348
98	17.1	8.8	0.023	0.0992
99	9.9	6.3	0.0077	0.0255
100	14	7.4	0.0154	0.0574
101	13.4	7.2	0.0141	0.0513
102	16.3	8.4	0.0209	0.0865
103	19.9	10.5	0.0311	0.1569
104	16.6	8.6	0.0216	0.0911
105	9.5	6.2	0.0071	0.0234
106	19.3	10.1	0.0293	0.1426
107	19.3	10.1	0.0293	0.1426
108	14.9	7.8	0.0174	0.0676
109	8.4	6	0.0055	0.0182
110	19.2	10	0.029	0.1403
111	18.1	9.4	0.0257	0.1173
112	16.8	8.7	0.0222	0.0943
113	14.2	7.5	0.0158	0.0595
114	19	9.9	0.0284	0.1359
115	13.6	7.3	0.0145	0.0533
116	14.8	7.8	0.0172	0.0664
117	9.8	6.2	0.0075	0.025
118	11.2	6.6	0.0099	0.0335
119	12.3	6.9	0.0119	0.0416
120	15.5	8.1	0.0189	0.0752
121	9.3	6.2	0.0068	0.0224
122	12.1	6.8	0.0115	0.04
123	8.8	6.1	0.0061	0.02
124	14.6	7.7	0.0167	0.064
125	10.8	6.5	0.0092	0.0308
126	18.3	9.5	0.0263	0.1212
127	12.6	7	0.0125	0.0441
128	15	7.8	0.0177	0.0688
129	14.9	7.8	0.0174	0.0676
130	7.4	5.9	0.0043	0.0142

## Sheet: 2018
Sample	DBH	H	BA	V
1	8.8	6.1	0.0061	0.02
2	16.9	8.7	0.0224	0.0959
3	14.6	7.7	0.0167	0.064
4	7.7	6	0.0047	0.0153
5	13.8	7.4	0.015	0.0553
6	13	7.1	0.0133	0.0476
7	18.7	9.7	0.0275	0.1294
8	14.9	7.8	0.0174	0.0676
9	20.6	11	0.0333	0.1751
10	19	9.9	0.0284	0.1359
11	14.1	7.5	0.0156	0.0585
12	19.8	10.4	0.0308	0.1544
13	21.9	11.9	0.0377	0.2135
14	15.8	8.2	0.0196	0.0793
15	12.4	6.9	0.0121	0.0424
16	14.5	7.6	0.0165	0.0629
17	21.6	11.7	0.0366	0.204
18	13	7.1	0.0133	0.0476
19	19.5	10.2	0.0299	0.1472
20	22.8	12.6	0.0408	0.244
21	19.9	10.5	0.0311	0.1569
22	19.7	10.4	0.0305	0.152
23	18.7	9.7	0.0275	0.1294
24	19.8	10.4	0.0308	0.1544
25	16.8	8.7	0.0222	0.0943
26	10.8	6.5	0.0092	0.0308
27	17.3	9	0.0235	0.1026
28	18.1	9.4	0.0257	0.1173
29	18.6	9.7	0.0272	0.1273
30	14.1	7.5	0.0156	0.0585
31	14.8	7.8	0.0172	0.0664
32	14.6	7.7	0.0167	0.064
33	15.4	8	0.0186	0.0739
34	17	8.8	0.0227	0.0976
35	11.3	6.6	0.01	0.0341
36	16.6	8.6	0.0216	0.0911
37	18.1	9.4	0.0257	0.1173
38	17.1	8.8	0.023	0.0992
39	13	7.1	0.0133	0.0476
40	18.5	9.6	0.0269	0.1253
41	21.2	11.4	0.0353	0.192
42	11.2	6.6	0.0099	0.0335
43	6.8	5.9	0.0036	0.0121
44	18.4	9.6	0.0266	0.1232
45	8.4	6	0.0055	0.0182
46	12.8	7	0.0129	0.0458
47	13.7	7.3	0.0147	0.0543
48	13.6	7.3	0.0145	0.0533
49	17.1	8.8	0.023	0.0992
50	14.8	7.8	0.0172	0.0664
51	14.4	7.6	0.0163	0.0618
52	12.9	7.1	0.0131	0.0467
53	15	7.8	0.0177	0.0688
54	12.7	7	0.0127	0.045
55	15.3	8	0.0184	0.0726
56	16.4	8.5	0.0211	0.088
57	9.3	6.2	0.0068	0.0224
58	17.7	9.2	0.0246	0.1098
59	12	6.8	0.0113	0.0393
60	14.9	7.8	0.0174	0.0676
61	17.5	9.1	0.0241	0.1062
62	10.4	6.4	0.0085	0.0284
63	17.4	9	0.0238	0.1044
64	7.4	5.9	0.0043	0.0142
65	18.7	9.7	0.0275	0.1294
66	16.4	8.5	0.0211	0.088
67	11.2	6.6	0.0099	0.0335
68	12.5	6.9	0.0123	0.0433
69	13.4	7.2	0.0141	0.0513
70	15.3	8	0.0184	0.0726
71	12.5	6.9	0.0123	0.0433
72	18	9.3	0.0254	0.1154
73	16.7	8.6	0.0219	0.0927
74	14.6	7.7	0.0167	0.064
75	12.6	7	0.0125	0.0441
76	15	7.8	0.0177	0.0688
77	17	8.8	0.0227	0.0976
78	11.5	6.6	0.0104	0.0355
79	18.5	9.6	0.0269	0.1253
80	18.2	9.4	0.026	0.1193
81	14	7.4	0.0154	0.0574
82	17.5	9.1	0.0241	0.1062
83	13.8	7.4	0.015	0.0553
84	9.9	6.3	0.0077	0.0255
85	13.4	7.2	0.0141	0.0513
86	18	9.3	0.0254	0.1154
87	18.1	9.4	0.0257	0.1173
88	16	8.3	0.0201	0.0821
89	10.5	6.4	0.0087	0.029
90	16.1	8.3	0.0204	0.0836
91	14.6	7.7	0.0167	0.064
92	14.6	7.7	0.0167	0.064
93	16.1	8.3	0.0204	0.0836
94	18.2	9.4	0.026	0.1193
95	22	12	0.038	0.2167
96	19.8	10.4	0.0308	0.1544
97	13.4	7.2	0.0141	0.0513
98	16.7	8.6	0.0219	0.0927
99	16.4	8.5	0.0211	0.088
100	20.1	10.6	0.0317	0.1619
101	21.2	11.4	0.0353	0.192
102	11.5	6.6	0.0104	0.0355
103	21.5	11.6	0.0363	0.201
104	18.5	9.6	0.0269	0.1253
105	13.7	7.3	0.0147	0.0543
106	16.3	8.4	0.0209	0.0865
107	19.4	10.2	0.0296	0.1449
108	19.9	10.5	0.0311	0.1569
109	9.5	6.2	0.0071	0.0234
110	19.1	10	0.0287	0.1381
111	19.8	10.4	0.0308	0.1544
112	12.5	6.9	0.0123	0.0433
113	19.4	10.2	0.0296	0.1449
114	12.7	7	0.0127	0.045
115	20.2	10.7	0.032	0.1645
116	18.1	9.4	0.0257	0.1173
117	10.9	6.5	0.0093	0.0315
118	11.9	6.7	0.0111	0.0385
119	15.6	8.1	0.0191	0.0766
120	12.7	7	0.0127	0.045
121	11.5	6.6	0.0104	0.0355
122	13.7	7.3	0.0147	0.0543
123	9.5	6.2	0.0071	0.0234
124	12.5	6.9	0.0123	0.0433
125	12.7	7	0.0127	0.045
126	18.1	9.4	0.0257	0.1173

## Sheet: 2019
Sample	DBH	H	BA	V
1	13.6	9.6	0.0145	0.0717
2	12.8	9.3	0.0129	0.0622
3	16.7	11	0.0219	0.1207
4	13.4	9.5	0.0141	0.0692
5	20.5	13.5	0.033	0.2166
6	16.6	11	0.0216	0.1188
7	8.2	8.3	0.0053	0.0246
8	22.7	15.2	0.0405	0.297
9	20.1	13.2	0.0317	0.2042
10	12.6	9.2	0.0125	0.06
11	12	9.1	0.0113	0.0537
12	17.3	11.4	0.0235	0.1329
13	13.8	9.7	0.015	0.0743
14	18.6	12.1	0.0272	0.1628
15	11.5	8.9	0.0104	0.0489
16	8.1	8.3	0.0052	0.024
17	20.2	13.2	0.032	0.2073
18	16.2	10.8	0.0206	0.1113
19	9.2	8.4	0.0066	0.0307
20	16.5	10.9	0.0214	0.1169
21	13.3	9.5	0.0139	0.068
22	16.2	10.8	0.0206	0.1113
23	18.7	12.2	0.0275	0.1653
24	13.4	9.5	0.0141	0.0692
25	13.9	9.7	0.0152	0.0756
26	15.7	10.5	0.0194	0.1025
27	20	13.1	0.0314	0.2012
28	15	10.2	0.0177	0.0912
29	14.9	10.1	0.0174	0.0897
30	18.3	12	0.0263	0.1554
31	14	9.8	0.0154	0.0769
32	15.2	10.3	0.0181	0.0944
33	15	10.2	0.0177	0.0912
34	15.8	10.6	0.0196	0.1043
35	17.9	11.7	0.0252	0.146
36	14	9.8	0.0154	0.0769
37	10.7	8.7	0.009	0.0419
38	13.4	9.5	0.0141	0.0692
39	15.2	10.3	0.0181	0.0944
40	19	12.4	0.0284	0.1731
41	11.1	8.8	0.0097	0.0453
42	19.4	12.7	0.0296	0.1839
43	14.8	10.1	0.0172	0.0882
44	13.5	9.6	0.0143	0.0705
45	15.8	10.6	0.0196	0.1043
46	20.1	13.2	0.0317	0.2042
47	15.4	10.4	0.0186	0.0976
48	22.5	15	0.0398	0.2888
49	17.4	11.4	0.0238	0.135
50	20.1	13.2	0.0317	0.2042
51	19.8	13	0.0308	0.1953
52	14.4	9.9	0.0163	0.0824
53	13.6	9.6	0.0145	0.0717
54	15.4	10.4	0.0186	0.0976
55	16.6	11	0.0216	0.1188
56	20.8	13.7	0.034	0.2264
57	14.2	9.8	0.0158	0.0796
58	15.6	10.5	0.0191	0.1009
59	21.5	14.2	0.0363	0.2505
60	20.9	13.8	0.0343	0.2297
61	21.3	14.1	0.0356	0.2434
62	21.2	14	0.0353	0.2399
63	17.9	11.7	0.0252	0.146
64	15.1	10.2	0.0179	0.0928
65	17.6	11.5	0.0243	0.1393
66	20	13.1	0.0314	0.2012
67	18.5	12.1	0.0269	0.1603
68	8.4	8.3	0.0055	0.0257
69	12.6	9.2	0.0125	0.06
70	17.5	11.5	0.0241	0.1371
71	16.2	10.8	0.0206	0.1113
72	15.7	10.5	0.0194	0.1025
73	23.4	15.8	0.043	0.3273
74	11.5	8.9	0.0104	0.0489
75	12.6	9.2	0.0125	0.06
76	17.1	11.2	0.023	0.1287
77	19.9	13	0.0311	0.1982
78	15.4	10.4	0.0186	0.0976
79	18.9	12.3	0.0281	0.1704
80	21.4	14.1	0.036	0.247
81	11.9	9	0.0111	0.0527
82	18.3	12	0.0263	0.1554
83	19.2	12.5	0.029	0.1784
84	14.9	10.1	0.0174	0.0897
85	19.8	13	0.0308	0.1953
86	14.5	10	0.0165	0.0838
87	18.6	12.1	0.0272	0.1628
88	15.6	10.5	0.0191	0.1009
89	19.4	12.7	0.0296	0.1839
90	20.3	13.3	0.0324	0.2103
91	19.8	13	0.0308	0.1953
92	16.4	10.9	0.0211	0.115
93	21.6	14.3	0.0366	0.2542
94	13.9	9.7	0.0152	0.0756
95	20.8	13.7	0.034	0.2264
96	14.3	9.9	0.0161	0.081
97	17.6	11.5	0.0243	0.1393
98	21.8	14.5	0.0373	0.2615
99	14.2	9.8	0.0158	0.0796
100	22.6	15.1	0.0401	0.2929
101	18.1	11.8	0.0257	0.1507
102	10.4	8.6	0.0085	0.0394
103	20.8	13.7	0.034	0.2264
104	19.6	12.8	0.0302	0.1895
105	21.1	13.9	0.035	0.2365
106	18.3	12	0.0263	0.1554
107	21.3	14.1	0.0356	0.2434
108	22.8	15.3	0.0408	0.3012
109	23.5	15.9	0.0434	0.3318
110	13.3	9.5	0.0139	0.068
111	16.4	10.9	0.0211	0.115
112	24.5	16.8	0.0471	0.3801
113	20.8	13.7	0.034	0.2264
114	14.5	10	0.0165	0.0838
115	13	9.4	0.0133	0.0645
116	12.6	9.2	0.0125	0.06
117	11.8	9	0.0109	0.0517
118	16.8	11.1	0.0222	0.1227
119	14.1	9.8	0.0156	0.0783
120	11.3	8.9	0.01	0.0471
121	13	9.4	0.0133	0.0645
122	6.8	8.2	0.0036	0.0173
123	12.8	9.3	0.0129	0.0622
124	13.6	9.6	0.0145	0.0717
125	12.9	9.3	0.0131	0.0633

## Sheet: 2020
Sample	DBH	H	BA	V
1	21.1	13.9	0.035	0.2365
2	13.5	9.6	0.0143	0.0705
3	20.9	13.8	0.0343	0.2297
4	16.9	11.1	0.0224	0.1247
5	25.1	17.4	0.0495	0.4117
6	13.6	9.6	0.0145	0.0717
7	14.5	10	0.0165	0.0838
8	20.5	13.5	0.033	0.2166
9	9.5	8.5	0.0071	0.0328
10	18.9	12.3	0.0281	0.1704
11	22	14.6	0.038	0.2691
12	14.1	9.8	0.0156	0.0783
13	10.5	8.7	0.0087	0.0402
14	17.8	11.7	0.0249	0.1438
15	14.5	10	0.0165	0.0838
16	16.1	10.7	0.0204	0.1095
17	20.8	13.7	0.034	0.2264
18	20.4	13.4	0.0327	0.2135
19	13.9	9.7	0.0152	0.0756
20	16	10.7	0.0201	0.1077
21	16.4	10.9	0.0211	0.115
22	18.9	12.3	0.0281	0.1704
23	16.6	11	0.0216	0.1188
24	18.1	11.8	0.0257	0.1507
25	21.6	14.3	0.0366	0.2542
26	21	13.8	0.0346	0.2331
27	14.3	9.9	0.0161	0.081
28	16.2	10.8	0.0206	0.1113
29	20.5	13.5	0.033	0.2166
30	11.9	9	0.0111	0.0527
31	16.3	10.8	0.0209	0.1132
32	15.2	10.3	0.0181	0.0944
33	17.5	11.5	0.0241	0.1371
34	22.4	14.9	0.0394	0.2848
35	21.6	14.3	0.0366	0.2542
36	11.9	9	0.0111	0.0527
37	18.7	12.2	0.0275	0.1653
38	12.8	9.3	0.0129	0.0622
39	14.2	9.8	0.0158	0.0796
40	16.7	11	0.0219	0.1207
41	19.7	12.9	0.0305	0.1924
42	21.3	14.1	0.0356	0.2434
43	25.8	18.1	0.0523	0.4513
44	20.3	13.3	0.0324	0.2103
45	18.6	12.1	0.0272	0.1628
46	21	13.8	0.0346	0.2331
47	15.9	10.6	0.0199	0.106
48	20.4	13.4	0.0327	0.2135
49	20.8	13.7	0.034	0.2264
50	19.9	13	0.0311	0.1982
51	17.1	11.2	0.023	0.1287
52	16.5	10.9	0.0214	0.1169
53	22.2	14.8	0.0387	0.2768
54	19.9	13	0.0311	0.1982
55	22.9	15.4	0.0412	0.3054
56	18.6	12.1	0.0272	0.1628
57	25.2	17.5	0.0499	0.4172
58	23.8	16.2	0.0445	0.3457
59	21.2	14	0.0353	0.2399
60	18.7	12.2	0.0275	0.1653
61	23.8	16.2	0.0445	0.3457
62	12.1	9.1	0.0115	0.0547
63	20.6	13.5	0.0333	0.2198
64	21.9	14.5	0.0377	0.2653
65	20	13.1	0.0314	0.2012
66	22.9	15.4	0.0412	0.3054
67	23.9	16.2	0.0449	0.3505
68	15.2	10.3	0.0181	0.0944
69	25	17.3	0.0491	0.4063
70	22.5	15	0.0398	0.2888
71	20.3	13.3	0.0324	0.2103
72	14.7	10	0.017	0.0867
73	22.5	15	0.0398	0.2888
74	21.3	14.1	0.0356	0.2434
75	22.2	14.8	0.0387	0.2768
76	20.9	13.8	0.0343	0.2297
77	23.2	15.6	0.0423	0.3184
78	18.1	11.8	0.0257	0.1507
79	20.7	13.6	0.0337	0.2231
80	18.4	12	0.0266	0.1578
81	25.2	17.5	0.0499	0.4172
82	18.7	12.2	0.0275	0.1653
83	16.1	10.7	0.0204	0.1095
84	26.1	18.4	0.0535	0.4692
85	12.9	9.3	0.0131	0.0633
86	20.5	13.5	0.033	0.2166
87	17.4	11.4	0.0238	0.135
88	25.4	17.7	0.0507	0.4283
89	25.9	18.2	0.0527	0.4572
90	14.3	9.9	0.0161	0.081
91	22.4	14.9	0.0394	0.2848
92	19	12.4	0.0284	0.1731
93	19.2	12.5	0.029	0.1784
94	13.5	9.6	0.0143	0.0705
95	18.6	12.1	0.0272	0.1628
96	15.6	10.5	0.0191	0.1009
97	19.4	12.7	0.0296	0.1839
98	20.3	13.3	0.0324	0.2103
99	14.3	9.9	0.0161	0.081
100	14.2	9.8	0.0158	0.0796
101	19.6	12.8	0.0302	0.1895
102	21.3	14.1	0.0356	0.2434
103	13.3	9.5	0.0139	0.068
104	16.4	10.9	0.0211	0.115
105	11.8	9	0.0109	0.0517
106	15.2	10.3	0.0181	0.0944
107	11.1	8.8	0.0097	0.0453
108	15.4	10.4	0.0186	0.0976
109	17.4	11.4	0.0238	0.135
110	20.1	13.2	0.0317	0.2042
111	17.9	11.7	0.0252	0.146
112	12.6	9.2	0.0125	0.06
113	16.2	10.8	0.0206	0.1113
114	17.1	11.2	0.023	0.1287
115	18.3	12	0.0263	0.1554
116	12.6	9.2	0.0125	0.06
117	15	10.2	0.0177	0.0912
118	11.5	8.9	0.0104	0.0489
119	9.9	8.5	0.0077	0.0356
120	10.5	8.7	0.0087	0.0402
121	14.6	10	0.0167	0.0853
122	12.7	9.3	0.0127	0.0611
123	11.2	8.8	0.0099	0.0462
124	18	11.8	0.0254	0.1483
