# Supplementary material for: Effect of Thinning on Tree Differentiation, Productivity and Carbon Stocks of Cryptomeria japonica Plantations
Source: Ecol Evol. 2025 May 7;15(5):e71418. doi: 10.1002/ece3.71418 (PMC12058209; doi:10.1002/ece3.71418)
Supplement: Supplementary file 1 — Data S1. [file ECE3-15-e71418-s001.zip › T1-2.xls]

## Sheet: 2014
Sample	DBH	H	BA	V
1	11.1	7.6	0.0097	0.0385
2	8.7	6.5	0.0059	0.021
3	10.5	7.3	0.0087	0.0336
4	12.3	8	0.0119	0.0494
5	9.7	7	0.0074	0.0276
6	9.5	6.9	0.0071	0.0262
7	11.33	7.7	0.0101	0.0405
8	11.45	7.7	0.0103	0.0416
9	13.8	8.5	0.015	0.0649
10	9.9	7.1	0.0077	0.029
11	19.4	9.5	0.0296	0.1352
12	9.85	7	0.0076	0.0287
13	15.9	9.1	0.0199	0.0894
14	18.35	9.5	0.0264	0.121
15	14.75	8.8	0.0171	0.0756
16	9.3	6.8	0.0068	0.0248
17	8.65	6.5	0.0059	0.0206
18	12.4	8.1	0.0121	0.0504
19	15.7	9	0.0194	0.0869
20	8.5	6.4	0.0057	0.0197
21	7.7	5.9	0.0047	0.0153
22	12.2	8	0.0117	0.0485
23	7.65	5.9	0.0046	0.0151
24	9.8	7	0.0075	0.0283
25	9.15	6.7	0.0066	0.0238
26	8.5	6.4	0.0057	0.0197
27	8.45	6.3	0.0056	0.0194
28	13.3	8.4	0.0139	0.0595
29	10	7.1	0.0079	0.0298
30	7	5.6	0.0038	0.012
31	10.3	7.2	0.0083	0.032
32	10.2	7.2	0.0082	0.0313
33	14.1	8.6	0.0156	0.0682
34	7.8	6	0.0048	0.0158
35	12.8	8.2	0.0129	0.0544
36	10.9	7.5	0.0093	0.0369
37	14.7	8.8	0.017	0.075
38	14.5	8.7	0.0165	0.0727
39	9.1	6.7	0.0065	0.0235
40	10.1	7.2	0.008	0.0305
41	7.1	5.6	0.004	0.0124
42	11	7.5	0.0095	0.0377
43	8.9	6.6	0.0062	0.0222
44	6.8	5.4	0.0036	0.0111
45	12	7.9	0.0113	0.0466
46	8.1	6.2	0.0052	0.0175
47	10.8	7.5	0.0092	0.036
48	11	7.5	0.0095	0.0377
49	7.7	5.9	0.0047	0.0153
50	13.7	8.5	0.0147	0.0638
51	8.5	6.4	0.0057	0.0197
52	11.3	7.7	0.01	0.0403
53	10.8	7.5	0.0092	0.036
54	9.1	6.7	0.0065	0.0235
55	8.9	6.6	0.0062	0.0222
56	8	6.1	0.005	0.0169
57	6.5	5.3	0.0033	0.0099
58	6.9	5.5	0.0037	0.0115
59	12.8	8.2	0.0129	0.0544
60	6.8	5.4	0.0036	0.0111
61	10.4	7.3	0.0085	0.0328
62	10.8	7.5	0.0092	0.036
63	15.6	9	0.0191	0.0857
64	7.6	5.9	0.0045	0.0148
65	5.9	4.9	0.0027	0.0077
66	7.3	5.7	0.0042	0.0134
67	9.9	7.1	0.0077	0.029
68	9.9	7.1	0.0077	0.029
69	6.7	5.4	0.0035	0.0107
70	10.3	7.2	0.0083	0.032
71	6.9	5.5	0.0037	0.0115
72	8.7	6.5	0.0059	0.021
73	6.5	5.3	0.0033	0.0099
74	9.7	7	0.0074	0.0276
75	9.5	6.9	0.0071	0.0262
76	6.5	5.3	0.0033	0.0099
77	17.45	9.3	0.0239	0.1091
78	11.6	7.8	0.0106	0.0429
79	11.15	7.6	0.0098	0.039
80	24.3	9.3	0.0464	0.1981
81	12.4	8.1	0.0121	0.0504
82	19.75	9.6	0.0306	0.1399
83	21.1	9.6	0.035	0.158
84	11.75	7.8	0.0108	0.0443
85	20.9	9.6	0.0343	0.1554
86	18	9.4	0.0254	0.1164
87	16.05	9.1	0.0202	0.0912
88	18.2	9.4	0.026	0.119
89	22	9.6	0.038	0.1699
90	21.85	9.6	0.0375	0.1679
91	8.35	6.3	0.0055	0.0189
92	10.7	7.4	0.009	0.0352
93	14.6	8.8	0.0167	0.0738
94	12.35	8.1	0.012	0.0499
95	12.5	8.1	0.0123	0.0514
96	13.6	8.5	0.0145	0.0627
97	12.6	8.2	0.0125	0.0524
98	12.4	8.1	0.0121	0.0504
99	10.6	7.4	0.0088	0.0344
100	19.7	9.6	0.0305	0.1392
101	20.1	9.6	0.0317	0.1446
102	10.9	7.5	0.0093	0.0369
103	9.7	7	0.0074	0.0276
104	10.7	7.4	0.009	0.0352
105	13.2	8.4	0.0137	0.0585
106	5.5	4.6	0.0024	0.0064
107	15.5	9	0.0189	0.0845
108	16.8	9.2	0.0222	0.1007
109	9.3	6.8	0.0068	0.0248
110	10.8	7.5	0.0092	0.036
111	13.4	8.4	0.0141	0.0606
112	16.6	9.2	0.0216	0.0982
113	17.2	9.3	0.0232	0.1059
114	17.4	9.3	0.0238	0.1085
115	15.7	9	0.0194	0.0869
116	10.3	7.2	0.0083	0.032
117	12.7	8.2	0.0127	0.0534
118	8	6.1	0.005	0.0169
119	11.7	7.8	0.0108	0.0438
120	13.5	8.4	0.0143	0.0616
121	10	7.1	0.0079	0.0298
122	14	8.6	0.0154	0.0671
123	7.6	5.9	0.0045	0.0148
124	13.2	8.4	0.0137	0.0585
125	9.7	7	0.0074	0.0276
126	10.9	7.5	0.0093	0.0369
127	9.9	7.1	0.0077	0.029
128	8.7	6.5	0.0059	0.021
129	7.2	5.7	0.0041	0.0129
130	13.2	8.4	0.0137	0.0585
131	6.8	5.4	0.0036	0.0111
132	7.5	5.8	0.0044	0.0143
133	10.8	7.5	0.0092	0.036
134	13.1	8.3	0.0135	0.0574
135	7.2	5.7	0.0041	0.0129

## Sheet: 2016
Sample	DBH	H	BA	V
1	26.1	9	0.0535	0.2168
2	11.9	7.9	0.0111	0.0457
3	13.3	8.4	0.0139	0.0595
4	13.2	8.4	0.0137	0.0585
5	7.2	5.7	0.0041	0.0129
6	7.1	5.6	0.004	0.0124
7	19.8	9.6	0.0308	0.1406
8	10.3	7.2	0.0083	0.032
9	7.4	5.8	0.0043	0.0138
10	14.9	8.8	0.0174	0.0773
11	13.3	8.4	0.0139	0.0595
12	10.3	7.2	0.0083	0.032
13	11.5	7.7	0.0104	0.042
14	11.5	7.7	0.0104	0.042
15	24.2	9.3	0.046	0.197
16	5.8	4.8	0.0026	0.0073
17	20.3	9.6	0.0324	0.1473
18	18.6	9.5	0.0272	0.1244
19	24.2	9.3	0.046	0.197
20	15.7	9	0.0194	0.0869
21	23.3	9.5	0.0426	0.1863
22	21.3	9.6	0.0356	0.1607
23	12.3	8	0.0119	0.0494
24	16	9.1	0.0201	0.0906
25	12.6	8.2	0.0125	0.0524
26	14.5	8.7	0.0165	0.0727
27	11.1	7.6	0.0097	0.0385
28	21.1	9.6	0.035	0.158
29	14.4	8.7	0.0163	0.0716
30	16.5	9.2	0.0214	0.0969
31	18.7	9.5	0.0275	0.1257
32	12.8	8.2	0.0129	0.0544
33	14.8	8.8	0.0172	0.0762
34	9.8	7	0.0075	0.0283
35	16.9	9.3	0.0224	0.102
36	13.1	8.3	0.0135	0.0574
37	19.5	9.5	0.0299	0.1365
38	18	9.4	0.0254	0.1164
39	7.8	6	0.0048	0.0158
40	8.7	6.5	0.0059	0.021
41	9.2	6.7	0.0066	0.0241
42	12.5	8.1	0.0123	0.0514
43	9.4	6.8	0.0069	0.0255
44	11.5	7.7	0.0104	0.042
45	18.3	9.4	0.0263	0.1204
46	17.7	9.4	0.0246	0.1124
47	20.5	9.6	0.033	0.15
48	14.3	8.7	0.0161	0.0704
49	16.6	9.2	0.0216	0.0982
50	17.4	9.3	0.0238	0.1085
51	12.6	8.2	0.0125	0.0524
52	14.4	8.7	0.0163	0.0716
53	14.8	8.8	0.0172	0.0762
54	12.5	8.1	0.0123	0.0514
55	11.5	7.7	0.0104	0.042
56	11.7	7.8	0.0108	0.0438
57	9.1	6.7	0.0065	0.0235
58	11.8	7.9	0.0109	0.0447
59	18.1	9.4	0.0257	0.1177
60	11.9	7.9	0.0111	0.0457
61	11.6	7.8	0.0106	0.0429
62	12.1	8	0.0115	0.0475
63	9.4	6.8	0.0069	0.0255
64	12.4	8.1	0.0121	0.0504
65	10.4	7.3	0.0085	0.0328
66	10.8	7.5	0.0092	0.036
67	15	8.9	0.0177	0.0785
68	16.1	9.1	0.0204	0.0919
69	15.8	9	0.0196	0.0881
70	6.9	5.5	0.0037	0.0115
71	15.5	9	0.0189	0.0845
72	11.5	7.7	0.0104	0.042
73	10.9	7.5	0.0093	0.0369
74	10.9	7.5	0.0093	0.0369
75	10.4	7.3	0.0085	0.0328
76	20.1	9.6	0.0317	0.1446
77	14.4	8.7	0.0163	0.0716
78	6.8	5.4	0.0036	0.0111
79	7.3	5.7	0.0042	0.0134
80	6.4	5.2	0.0032	0.0095
81	10.4	7.3	0.0085	0.0328
82	20.5	9.6	0.033	0.15
83	10.8	7.5	0.0092	0.036
84	11.8	7.9	0.0109	0.0447
85	7.9	6.1	0.0049	0.0164
86	11.2	7.6	0.0099	0.0394
87	17.3	9.3	0.0235	0.1072
88	8.8	6.5	0.0061	0.0216
89	10.3	7.2	0.0083	0.032
90	9.3	6.8	0.0068	0.0248
91	9.7	7	0.0074	0.0276
92	12.4	8.1	0.0121	0.0504
93	15.2	8.9	0.0181	0.0809
94	12.4	8.1	0.0121	0.0504
95	14.8	8.8	0.0172	0.0762
96	10.6	7.4	0.0088	0.0344
97	17.3	9.3	0.0235	0.1072
98	15	8.9	0.0177	0.0785
99	9	6.6	0.0064	0.0228
100	10.2	7.2	0.0082	0.0313
101	12.3	8	0.0119	0.0494
102	11	7.5	0.0095	0.0377
103	12.8	8.2	0.0129	0.0544
104	9.7	7	0.0074	0.0276
105	15.7	9	0.0194	0.0869
106	17	9.3	0.0227	0.1033
107	12.6	8.2	0.0125	0.0524
108	10.9	7.5	0.0093	0.0369
109	15.4	9	0.0186	0.0833
110	8.1	6.2	0.0052	0.0175
111	11.3	7.7	0.01	0.0403
112	15.6	9	0.0191	0.0857
113	10.5	7.3	0.0087	0.0336
114	14.7	8.8	0.017	0.075
115	9.4	6.8	0.0069	0.0255
116	9.4	6.8	0.0069	0.0255
117	10.1	7.2	0.008	0.0305
118	9	6.6	0.0064	0.0228
119	12.9	8.3	0.0131	0.0554
120	14.6	8.8	0.0167	0.0738
121	13	8.3	0.0133	0.0564
122	10.3	7.2	0.0083	0.032
123	11.1	7.6	0.0097	0.0385
124	8.7	6.5	0.0059	0.021
125	11.1	7.6	0.0097	0.0385
126	9.6	6.9	0.0072	0.0269
127	7.5	5.8	0.0044	0.0143
128	8.7	6.5	0.0059	0.021
129	8.4	6.3	0.0055	0.0192
130	14	8.6	0.0154	0.0671
131	9.9	7.1	0.0077	0.029
132	13.2	8.4	0.0137	0.0585
133	10	7.1	0.0079	0.0298
134	7.1	5.6	0.004	0.0124
135	12.2	8	0.0117	0.0485

## Sheet: 2017
Sample	DBH	H	BA	V
1	15	10.8	0.0177	0.0976
2	11.4	9.1	0.0102	0.0491
3	15.9	11.3	0.0199	0.1138
4	12.2	9.4	0.0117	0.0578
5	11.2	9	0.0099	0.0471
6	13.4	10	0.0141	0.073
7	13.9	10.3	0.0152	0.0802
8	14.2	10.4	0.0158	0.0847
9	9.9	8.5	0.0077	0.0354
10	12.7	9.7	0.0127	0.0638
11	18	12.5	0.0254	0.1581
12	11.8	9.2	0.0109	0.0533
13	11.2	9	0.0099	0.0471
14	17.6	12.3	0.0243	0.149
15	12.8	9.7	0.0129	0.0651
16	15.8	11.3	0.0196	0.1119
17	14.2	10.4	0.0158	0.0847
18	13.3	10	0.0139	0.0717
19	15.2	10.9	0.0181	0.1011
20	12.4	9.5	0.0121	0.0602
21	10.4	8.7	0.0085	0.0396
22	16.9	11.9	0.0224	0.1337
23	12.3	9.5	0.0119	0.059
24	12.6	9.6	0.0125	0.0626
25	14.3	10.5	0.0161	0.0862
26	11.7	9.2	0.0108	0.0522
27	10.6	8.7	0.0088	0.0414
28	11.6	9.2	0.0106	0.0512
29	8.2	8	0.0053	0.0236
30	22.7	14.8	0.0405	0.2887
31	14.8	10.7	0.0172	0.0943
32	21.3	14.2	0.0356	0.2459
33	25.3	15.6	0.0503	0.3728
34	11.7	9.2	0.0108	0.0522
35	11.1	8.9	0.0097	0.0461
36	13	9.8	0.0133	0.0677
37	13.3	10	0.0139	0.0717
38	13.6	10.1	0.0145	0.0758
39	15.5	11.1	0.0189	0.1064
40	19.5	13.3	0.0299	0.1954
41	18.2	12.6	0.026	0.1628
42	18.3	12.7	0.0263	0.1652
43	17.4	12.2	0.0238	0.1445
44	10.3	8.6	0.0083	0.0387
45	17.7	12.3	0.0246	0.1512
46	11.5	9.1	0.0104	0.0501
47	16.8	11.8	0.0222	0.1316
48	17	11.9	0.0227	0.1358
49	16.8	11.8	0.0222	0.1316
50	18.2	12.6	0.026	0.1628
51	11.2	9	0.0099	0.0471
52	11.6	9.2	0.0106	0.0512
53	9.7	8.4	0.0074	0.0338
54	10.9	8.9	0.0093	0.0441
55	14.4	10.5	0.0163	0.0878
56	11.3	9	0.01	0.0481
57	16	11.4	0.0201	0.1157
58	12.8	9.7	0.0129	0.0651
59	13.4	10	0.0141	0.073
60	13.4	10	0.0141	0.073
61	16.7	11.8	0.0219	0.1296
62	14.6	10.6	0.0167	0.091
63	10	8.5	0.0079	0.0362
64	18.7	12.9	0.0275	0.175
65	12.1	9.4	0.0115	0.0567
66	12.6	9.6	0.0125	0.0626
67	10	8.5	0.0079	0.0362
68	12.7	9.7	0.0127	0.0638
69	11.6	9.2	0.0106	0.0512
70	12.1	9.4	0.0115	0.0567
71	13.1	9.9	0.0135	0.069
72	15.8	11.3	0.0196	0.1119
73	11	8.9	0.0095	0.0451
74	14.7	10.7	0.017	0.0926
75	18.8	12.9	0.0278	0.1775
76	10	8.5	0.0079	0.0362
77	13.3	10	0.0139	0.0717
78	18	12.5	0.0254	0.1581
79	10.6	8.7	0.0088	0.0414
80	21.5	14.3	0.0363	0.2518
81	12.3	9.5	0.0119	0.059
82	24.2	15.3	0.046	0.3368
83	22.6	14.8	0.0401	0.2855
84	24	15.3	0.0452	0.3303
85	16.5	11.7	0.0214	0.1255
86	17.6	12.3	0.0243	0.149
87	12.3	9.5	0.0119	0.059
88	19.8	13.5	0.0308	0.2035
89	9.3	8.3	0.0068	0.0309
90	21	14	0.0346	0.2371
91	13.1	9.9	0.0135	0.069
92	12.8	9.7	0.0129	0.0651
93	19.2	13.1	0.029	0.1876
94	16.5	11.7	0.0214	0.1255
95	22	14.5	0.038	0.2669
96	16.3	11.6	0.0209	0.1215
97	8	7.9	0.005	0.0225
98	14.1	10.4	0.0156	0.0832
99	20.5	13.8	0.033	0.2228
100	8.5	8.1	0.0057	0.0255
101	13.1	9.9	0.0135	0.069
102	20.1	13.6	0.0317	0.2116
103	19.8	13.5	0.0308	0.2035
104	15.4	11.1	0.0186	0.1046
105	8.7	8.1	0.0059	0.0267
106	19.2	13.1	0.029	0.1876
107	18.1	12.5	0.0257	0.1605
108	12.6	9.6	0.0125	0.0626
109	16.4	11.6	0.0211	0.1235
110	15	10.8	0.0177	0.0976
111	5.4	7.7	0.0023	0.0107
112	14.8	10.7	0.0172	0.0943
113	13	9.8	0.0133	0.0677
114	25.2	15.6	0.0499	0.3695
115	12.6	9.6	0.0125	0.0626
116	17.1	12	0.023	0.138
117	7.8	7.9	0.0048	0.0213
118	14.7	10.7	0.017	0.0926
119	28.8	16	0.0651	0.4815
120	9	8.2	0.0064	0.0287
121	12	9.3	0.0113	0.0555
122	16.85	11.9	0.0223	0.1327
123	16.48	11.7	0.0213	0.1251

## Sheet: 2018
Sample	DBH	H	BA	V
1	15.68	11.2	0.0193	0.1097
2	11.58	9.1	0.0105	0.0509
3	17.75	12.4	0.0247	0.1524
4	12.27	9.5	0.0118	0.0586
5	11.34	9	0.0101	0.0485
6	13.56	10.1	0.0144	0.0753
7	15.67	11.2	0.0193	0.1095
8	16.19	11.5	0.0206	0.1193
9	12.33	9.5	0.0119	0.0593
10	12.32	9.5	0.0119	0.0592
11	21.47	14.3	0.0362	0.2509
12	13.12	9.9	0.0135	0.0692
13	12.01	9.3	0.0113	0.0556
14	20.77	13.9	0.0339	0.2305
15	14.25	10.4	0.0159	0.0855
16	16.01	11.4	0.0201	0.1159
17	15.75	11.2	0.0195	0.111
18	12.85	9.7	0.013	0.0657
19	6.31	7.7	0.0031	0.0142
20	12.43	9.5	0.0121	0.0605
21	11.63	9.2	0.0106	0.0515
22	19.01	13	0.0284	0.1828
23	13.73	10.2	0.0148	0.0777
24	12.18	9.4	0.0117	0.0576
25	15.52	11.1	0.0189	0.1068
26	12.78	9.7	0.0128	0.0648
27	10.03	8.5	0.0079	0.0365
28	13.53	10.1	0.0144	0.0748
29	8.71	8.1	0.006	0.0268
30	22.65	14.8	0.0403	0.2871
31	16.54	11.7	0.0215	0.1263
32	20.92	14	0.0344	0.2348
33	26.25	15.8	0.0541	0.4038
34	11.61	9.2	0.0106	0.0513
35	13.07	9.8	0.0134	0.0686
36	14.82	10.7	0.0172	0.0946
37	15.97	11.4	0.02	0.1151
38	14	10.3	0.0154	0.0817
39	16.65	11.7	0.0218	0.1285
40	20.81	14	0.034	0.2316
41	17.48	12.2	0.024	0.1463
42	19.77	13.4	0.0307	0.2026
43	18.81	12.9	0.0278	0.1777
44	11.65	9.2	0.0107	0.0517
45	18.59	12.8	0.0271	0.1723
46	11.59	9.1	0.0106	0.0511
47	18.63	12.8	0.0273	0.1732
48	16.83	11.8	0.0222	0.1323
49	16.75	11.8	0.022	0.1306
50	19.03	13	0.0284	0.1833
51	12.54	9.6	0.0124	0.0619
52	13.52	10.1	0.0144	0.0747
53	11.6	9.2	0.0106	0.0512
54	10.44	8.7	0.0086	0.0399
55	15.54	11.1	0.019	0.1071
56	12.38	9.5	0.012	0.0599
57	15.21	11	0.0182	0.1013
58	13.75	10.2	0.0148	0.078
59	15.65	11.2	0.0192	0.1091
60	12.64	9.6	0.0125	0.0631
61	17.03	12	0.0228	0.1365
62	15.28	11	0.0183	0.1025
63	11.49	9.1	0.0104	0.05
64	20.14	13.6	0.0319	0.2127
65	11.21	9	0.0099	0.0472
66	12.5	9.6	0.0123	0.0614
67	10.24	8.6	0.0082	0.0382
68	14.16	10.4	0.0157	0.0841
69	12.93	9.8	0.0131	0.0668
70	13.82	10.2	0.015	0.079
71	12.3	9.5	0.0119	0.059
72	16.98	11.9	0.0226	0.1354
73	11.92	9.3	0.0112	0.0546
74	14.26	10.4	0.016	0.0856
75	20.08	13.6	0.0317	0.2111
76	9.21	8.3	0.0067	0.0302
77	15.42	11.1	0.0187	0.105
78	18.57	12.8	0.0271	0.1718
79	12.53	9.6	0.0123	0.0617
80	25.04	15.6	0.0492	0.3643
81	12.91	9.8	0.0131	0.0665
82	26.69	15.9	0.0559	0.4179
83	26.73	15.9	0.0561	0.4192
84	26.04	15.8	0.0533	0.397
85	20.77	13.9	0.0339	0.2305
86	18.99	13	0.0283	0.1822
87	14.86	10.8	0.0173	0.0953
88	22.94	14.9	0.0413	0.2962
89	11.83	9.3	0.011	0.0536
90	25.26	15.6	0.0501	0.3715
91	13.12	9.9	0.0135	0.0692
92	14.39	10.5	0.0163	0.0877
93	21.36	14.2	0.0358	0.2477
94	18.25	12.6	0.0262	0.164
95	22.93	14.9	0.0413	0.2959
96	17.31	12.1	0.0235	0.1425
97	10.21	8.6	0.0082	0.038
98	14.17	10.4	0.0158	0.0842
99	20.85	14	0.0341	0.2328
100	10.9	8.9	0.0093	0.0441
101	17.01	11.9	0.0227	0.1361
102	22	14.5	0.038	0.2669
103	21.46	14.3	0.0362	0.2506
104	15.17	10.9	0.0181	0.1006
105	10.63	8.8	0.0089	0.0416
106	20.02	13.6	0.0315	0.2094
107	18.84	12.9	0.0279	0.1785
108	15.29	11	0.0184	0.1027
109	15.95	11.4	0.02	0.1147
110	16.48	11.7	0.0213	0.1251
111	6.57	7.7	0.0034	0.0153
112	16.51	11.7	0.0214	0.1257
113	16.27	11.5	0.0208	0.1209
114	26.34	15.9	0.0545	0.4067
115	13.99	10.3	0.0154	0.0815
116	17.4	12.2	0.0238	0.1445
117	9.77	8.4	0.0075	0.0344
118	16.18	11.5	0.0206	0.1192
119	30.84	15.6	0.0747	0.5308
120	8.09	8	0.0051	0.023
121	13.61	10.1	0.0145	0.076

## Sheet: 2019
Sample	DBH	H	BA	V
1	15.9	11.3	0.0199	0.1138
2	15.7	11.2	0.0194	0.11
3	15.1	10.9	0.0179	0.0993
4	12.9	9.8	0.0131	0.0664
5	19.4	13.2	0.0296	0.1928
6	11.1	8.9	0.0097	0.0461
7	13.7	10.2	0.0147	0.0773
8	17.6	12.3	0.0243	0.149
9	16.6	11.7	0.0216	0.1275
10	19.1	13.1	0.0287	0.1851
11	16.4	11.6	0.0211	0.1235
12	18.2	12.6	0.026	0.1628
13	13.4	10	0.0141	0.073
14	13.3	10	0.0139	0.0717
15	11.6	9.2	0.0106	0.0512
16	17.9	12.4	0.0252	0.1558
17	15.3	11	0.0184	0.1028
18	16.8	11.8	0.0222	0.1316
19	12	9.3	0.0113	0.0555
20	22.4	14.7	0.0394	0.2793
21	12.3	9.5	0.0119	0.059
22	12.7	9.7	0.0127	0.0638
23	21.2	14.1	0.0353	0.2429
24	26.4	15.9	0.0547	0.4086
25	18.5	12.8	0.0269	0.1701
26	16.8	11.8	0.0222	0.1316
27	18.2	12.6	0.026	0.1628
28	22.9	14.9	0.0412	0.295
29	12.4	9.5	0.0121	0.0602
30	14.2	10.4	0.0158	0.0847
31	12.7	9.7	0.0127	0.0638
32	14	10.3	0.0154	0.0817
33	13.5	10.1	0.0143	0.0744
34	18.6	12.8	0.0272	0.1725
35	15.4	11.1	0.0186	0.1046
36	17.9	12.4	0.0252	0.1558
37	19	13	0.0284	0.1825
38	15.8	11.3	0.0196	0.1119
39	14.1	10.4	0.0156	0.0832
40	19.3	13.2	0.0293	0.1902
41	19.3	13.2	0.0293	0.1902
42	14.3	10.5	0.0161	0.0862
43	11	8.9	0.0095	0.0451
44	12.2	9.4	0.0117	0.0578
45	13.1	9.9	0.0135	0.069
46	19.6	13.3	0.0302	0.1981
47	12.7	9.7	0.0127	0.0638
48	12.5	9.6	0.0123	0.0614
49	20.6	13.9	0.0333	0.2256
50	21.6	14.3	0.0366	0.2548
51	26.8	15.9	0.0564	0.4214
52	20.4	13.8	0.0327	0.22
53	13.2	9.9	0.0137	0.0703
54	12.6	9.6	0.0125	0.0626
55	11.8	9.2	0.0109	0.0533
56	17.3	12.1	0.0235	0.1423
57	21.6	14.3	0.0366	0.2548
58	22.8	14.8	0.0408	0.2918
59	16.8	11.8	0.0222	0.1316
60	19.6	13.3	0.0302	0.1981
61	19.6	13.3	0.0302	0.1981
62	8.9	8.2	0.0062	0.0281
63	15.7	11.2	0.0194	0.11
64	25.1	15.6	0.0495	0.3663
65	17.6	12.3	0.0243	0.149
66	23.2	15	0.0423	0.3045
67	12.1	9.4	0.0115	0.0567
68	17.3	12.1	0.0235	0.1423
69	18.6	12.8	0.0272	0.1725
70	26.6	15.9	0.0556	0.415
71	13.6	10.1	0.0145	0.0758
72	30.7	15.6	0.074	0.5279
73	15.9	11.3	0.0199	0.1138
74	14.2	10.4	0.0158	0.0847
75	15.9	11.3	0.0199	0.1138
76	26.7	15.9	0.056	0.4182
77	12.6	9.6	0.0125	0.0626
78	20.7	13.9	0.0337	0.2285
79	27.6	16	0.0598	0.4463
80	28.5	16	0.0638	0.473
81	11.3	9	0.01	0.0481
82	19.7	13.4	0.0305	0.2008
83	19.1	13.1	0.0287	0.1851
84	20.7	13.9	0.0337	0.2285
85	14.6	10.6	0.0167	0.091
86	13.3	10	0.0139	0.0717
87	19.3	13.2	0.0293	0.1902
88	14.1	10.4	0.0156	0.0832
89	27	15.9	0.0573	0.4277
90	12.6	9.6	0.0125	0.0626
91	9.5	8.4	0.0071	0.0323
92	18.7	12.9	0.0275	0.175
93	21.1	14.1	0.035	0.24
94	18.7	12.9	0.0275	0.175
95	19	13	0.0284	0.1825
96	27.1	16	0.0577	0.4309
97	15.25	11	0.0183	0.102
98	16.63	11.7	0.0217	0.1281
99	14.88	10.8	0.0174	0.0956
100	13.76	10.2	0.0149	0.0781
101	16.58	11.7	0.0216	0.1271
102	18.17	12.6	0.0259	0.1621
103	20.37	13.7	0.0326	0.2191
104	13.99	10.3	0.0154	0.0815
105	13.77	10.2	0.0149	0.0783
106	16.14	11.5	0.0205	0.1184
107	17.08	12	0.0229	0.1375
108	18.19	12.6	0.026	0.1626
109	16.35	11.6	0.021	0.1225
110	18.63	12.8	0.0273	0.1732
111	16.63	11.7	0.0217	0.1281
112	19.68	13.4	0.0304	0.2002
113	18.17	12.6	0.0259	0.1621
114	16.9	11.9	0.0224	0.1337
115	13.6	10.1	0.0145	0.0758
116	14.2	10.4	0.0158	0.0847
117	11.3	9	0.01	0.0481
118	14.1	10.4	0.0156	0.0832
119	18.7	12.9	0.0275	0.175

## Sheet: 2020
Sample	DBH	H	BA	V
1	12.8	9.7	0.0129	0.0651
2	29.8	15.8	0.0697	0.5077
3	13.9	10.3	0.0152	0.0802
4	15	10.8	0.0177	0.0976
5	17.1	12	0.023	0.138
6	15.3	11	0.0184	0.1028
7	14.2	10.4	0.0158	0.0847
8	19.8	13.5	0.0308	0.2035
9	25.1	15.6	0.0495	0.3663
10	18.8	12.9	0.0278	0.1775
11	21.8	14.4	0.0373	0.2609
12	19	13	0.0284	0.1825
13	10.5	8.7	0.0087	0.0405
14	16.4	11.6	0.0211	0.1235
15	15.6	11.2	0.0191	0.1082
16	17	11.9	0.0227	0.1358
17	17.8	12.4	0.0249	0.1535
18	21.6	14.3	0.0366	0.2548
19	17.1	12	0.023	0.138
20	32.6	14.9	0.0835	0.5569
21	15.2	10.9	0.0181	0.1011
22	15.8	11.3	0.0196	0.1119
23	20.4	13.8	0.0327	0.22
24	21.2	14.1	0.0353	0.2429
25	25.9	15.8	0.0527	0.3924
26	17.2	12	0.0232	0.1401
27	17.8	12.4	0.0249	0.1535
28	18	12.5	0.0254	0.1581
29	28.4	16	0.0633	0.4701
30	18.2	12.6	0.026	0.1628
31	28.8	16	0.0651	0.4815
32	13	9.8	0.0133	0.0677
33	28.8	16	0.0651	0.4815
34	19.8	13.5	0.0308	0.2035
35	15	10.8	0.0177	0.0976
36	18	12.5	0.0254	0.1581
37	22.7	14.8	0.0405	0.2887
38	16.3	11.6	0.0209	0.1215
39	20.1	13.6	0.0317	0.2116
40	14.4	10.5	0.0163	0.0878
41	13.6	10.1	0.0145	0.0758
42	13.4	10	0.0141	0.073
43	13.6	10.1	0.0145	0.0758
44	24.4	15.4	0.0468	0.3433
45	20.8	14	0.034	0.2313
46	29	16	0.0661	0.487
47	19.2	13.1	0.029	0.1876
48	21.7	14.4	0.037	0.2578
49	24.8	15.5	0.0483	0.3564
50	20.7	13.9	0.0337	0.2285
51	15.5	11.1	0.0189	0.1064
52	19.1	13.1	0.0287	0.1851
53	21.2	14.1	0.0353	0.2429
54	23.6	15.1	0.0437	0.3173
55	15	10.8	0.0177	0.0976
56	28.2	16	0.0625	0.4643
57	20.9	14	0.0343	0.2342
58	20	13.6	0.0314	0.2089
59	20.2	13.7	0.032	0.2144
60	15.7	11.2	0.0194	0.11
61	21.5	14.3	0.0363	0.2518
62	23.5	15.1	0.0434	0.3141
63	22.7	14.8	0.0405	0.2887
64	15.5	11.1	0.0189	0.1064
65	22.4	14.7	0.0394	0.2793
66	17.2	12	0.0232	0.1401
67	14.2	10.4	0.0158	0.0847
68	14.3	10.5	0.0161	0.0862
69	13.7	10.2	0.0147	0.0773
70	17.9	12.4	0.0252	0.1558
71	16.1	11.4	0.0204	0.1176
72	16	11.4	0.0201	0.1157
73	12.8	9.7	0.0129	0.0651
74	17.5	12.2	0.0241	0.1467
75	21.8	14.4	0.0373	0.2609
76	20.1	13.6	0.0317	0.2116
77	21.2	14.1	0.0353	0.2429
78	12.7	9.7	0.0127	0.0638
79	19.4	13.2	0.0296	0.1928
80	17.6	12.3	0.0243	0.149
81	19.1	13.1	0.0287	0.1851
82	13.4	10	0.0141	0.073
83	15.3	11	0.0184	0.1028
84	12.3	9.5	0.0119	0.059
85	18.5	12.8	0.0269	0.1701
86	14.2	10.4	0.0158	0.0847
87	15.4	11.1	0.0186	0.1046
88	14.1	10.4	0.0156	0.0832
89	12.2	9.4	0.0117	0.0578
90	12.6	9.6	0.0125	0.0626
91	17.3	12.1	0.0235	0.1423
92	8.9	8.2	0.0062	0.0281
93	15.42	11.1	0.0187	0.105
94	12.53	9.6	0.0123	0.0617
95	20.77	13.9	0.0339	0.2305
96	14.86	10.8	0.0173	0.0953
97	13.12	9.9	0.0135	0.0692
98	18.25	12.6	0.0262	0.164
99	17.01	11.9	0.0227	0.1361
100	15.17	10.9	0.0181	0.1006
101	18.84	12.9	0.0279	0.1785
102	16.48	11.7	0.0213	0.1251
103	13.99	10.3	0.0154	0.0815
104	16.18	11.5	0.0206	0.1192
105	13.61	10.1	0.0145	0.076
106	15.6	11.2	0.0191	0.1082
107	18	12.5	0.0254	0.1581
108	16.05	11.4	0.0202	0.1166
109	14.6	10.6	0.0167	0.091
110	19.7	13.4	0.0305	0.2008
111	15.5	11.1	0.0189	0.1064
112	16.6	11.7	0.0216	0.1275
