# Supplementary material for: Effect of Thinning on Tree Differentiation, Productivity and Carbon Stocks of Cryptomeria japonica Plantations
Source: Ecol Evol. 2025 May 7;15(5):e71418. doi: 10.1002/ece3.71418 (PMC12058209; doi:10.1002/ece3.71418)
Supplement: Supplementary file 1 — Data S1. [file ECE3-15-e71418-s001.zip › T1-3.xls]

## Sheet: 2014
Sample	DBH	H	BA	V
1	10.6	7.4	0.0088	0.0344
2	8.6	6.4	0.0058	0.0203
3	10.4	7.3	0.0085	0.0328
4	12.2	8	0.0117	0.0485
5	9	6.6	0.0064	0.0228
6	9.2	6.7	0.0066	0.0241
7	11.1	7.6	0.0097	0.0385
8	11.2	7.6	0.0099	0.0394
9	13.5	8.4	0.0143	0.0616
10	9.6	6.9	0.0072	0.0269
11	19.1	9.5	0.0287	0.1311
12	9.6	6.9	0.0072	0.0269
13	15.6	9	0.0191	0.0857
14	18.1	9.4	0.0257	0.1177
15	14.5	8.7	0.0165	0.0727
16	8.8	6.5	0.0061	0.0216
17	8.4	6.3	0.0055	0.0192
18	9.1	6.7	0.0065	0.0235
19	15.2	8.9	0.0181	0.0809
20	8.2	6.2	0.0053	0.018
21	7.4	5.8	0.0043	0.0138
22	11.9	7.9	0.0111	0.0457
23	7.4	5.8	0.0043	0.0138
24	9.3	6.8	0.0068	0.0248
25	8.9	6.6	0.0062	0.0222
26	7.8	6	0.0048	0.0158
27	8.2	6.2	0.0053	0.018
28	13	8.3	0.0133	0.0564
29	9.5	6.9	0.0071	0.0262
30	6.7	5.4	0.0035	0.0107
31	9.7	7	0.0074	0.0276
32	9.6	6.9	0.0072	0.0269
33	13.6	8.5	0.0145	0.0627
34	7.2	5.7	0.0041	0.0129
35	12.2	8	0.0117	0.0485
36	10.2	7.2	0.0082	0.0313
37	14.6	8.8	0.0167	0.0738
38	13.8	8.5	0.015	0.0649
39	8.4	6.3	0.0055	0.0192
40	9.5	6.9	0.0071	0.0262
41	7	5.6	0.0038	0.012
42	10.5	7.3	0.0087	0.0336
43	8.8	6.5	0.0061	0.0216
44	6.7	5.4	0.0035	0.0107
45	11.8	7.9	0.0109	0.0447
46	7.9	6.1	0.0049	0.0164
47	10.3	7.2	0.0083	0.032
48	10.9	7.5	0.0093	0.0369
49	7.6	5.9	0.0045	0.0148
50	13	8.3	0.0133	0.0564
51	8.3	6.3	0.0054	0.0186
52	10.8	7.5	0.0092	0.036
53	10.7	7.4	0.009	0.0352
54	9	6.6	0.0064	0.0228
55	8.3	6.3	0.0054	0.0186
56	7.8	6	0.0048	0.0158
57	6.3	5.1	0.0031	0.0091
58	6.7	5.4	0.0035	0.0107
59	12.6	8.2	0.0125	0.0524
60	6.6	5.3	0.0034	0.0103
61	10.3	7.2	0.0083	0.032
62	10.6	7.4	0.0088	0.0344
63	15.5	9	0.0189	0.0845
64	7.5	5.8	0.0044	0.0143
65	5.2	4.4	0.0021	0.0055
66	7.1	5.6	0.004	0.0124
67	9.7	7	0.0074	0.0276
68	9.2	6.7	0.0066	0.0241
69	6.5	5.3	0.0033	0.0099
70	9.6	6.9	0.0072	0.0269
71	6.2	5.1	0.003	0.0087
72	8.6	6.4	0.0058	0.0203
73	6.4	5.2	0.0032	0.0095
74	9.2	6.7	0.0066	0.0241
75	9.3	6.8	0.0068	0.0248
76	6.3	5.1	0.0031	0.0091
77	17.2	9.3	0.0232	0.1059
78	11.1	7.6	0.0097	0.0385
79	10.9	7.5	0.0093	0.0369
80	24.3	9.3	0.0464	0.1981
81	11.9	7.9	0.0111	0.0457
82	19.5	9.5	0.0299	0.1365
83	20.6	9.6	0.0333	0.1513
84	11.5	7.7	0.0104	0.042
85	20.4	9.6	0.0327	0.1486
86	17.8	9.4	0.0249	0.1137
87	15.8	9	0.0196	0.0881
88	18	9.4	0.0254	0.1164
89	21.5	9.6	0.0363	0.1633
90	21.6	9.6	0.0366	0.1646
91	8.1	6.2	0.0052	0.0175
92	10	7.1	0.0079	0.0298
93	14.1	8.6	0.0156	0.0682
94	12.1	8	0.0115	0.0475
95	12	7.9	0.0113	0.0466
96	13.4	8.4	0.0141	0.0606
97	12.4	8.1	0.0121	0.0504
98	12.2	8	0.0117	0.0485
99	10.4	7.3	0.0085	0.0328
100	19.2	9.5	0.029	0.1325
101	19.9	9.6	0.0311	0.1419
102	10.7	7.4	0.009	0.0352
103	9.2	6.7	0.0066	0.0241
104	10.5	7.3	0.0087	0.0336
105	13	8.3	0.0133	0.0564
106	5.3	4.5	0.0022	0.0058
107	15.3	8.9	0.0184	0.0821
108	16.3	9.1	0.0209	0.0944
109	9.1	6.7	0.0065	0.0235
110	10.6	7.4	0.0088	0.0344
111	13.2	8.4	0.0137	0.0585
112	16.4	9.2	0.0211	0.0956
113	17	9.3	0.0227	0.1033
114	16.9	9.3	0.0224	0.102
115	15.5	9	0.0189	0.0845
116	10.1	7.2	0.008	0.0305
117	12.2	8	0.0117	0.0485
118	7.8	6	0.0048	0.0158
119	11.5	7.7	0.0104	0.042
120	13.3	8.4	0.0139	0.0595
121	9.5	6.9	0.0071	0.0262
122	13.8	8.5	0.015	0.0649
123	7.4	5.8	0.0043	0.0138
124	13	8.3	0.0133	0.0564
125	9.5	6.9	0.0071	0.0262
126	10.4	7.3	0.0085	0.0328
127	9.7	7	0.0074	0.0276
128	8.5	6.4	0.0057	0.0197
129	7	5.6	0.0038	0.012
130	13	8.3	0.0133	0.0564
131	6.3	5.1	0.0031	0.0091
132	7.3	5.7	0.0042	0.0134
133	10.6	7.4	0.0088	0.0344
134	12.6	8.2	0.0125	0.0524
135	7	5.6	0.0038	0.012

## Sheet: 2016
Sample	DBH	H	BA	V
1	26.5	8.9	0.0552	0.2204
2	12	7.9	0.0113	0.0466
3	13	8.3	0.0133	0.0564
4	12.5	8.1	0.0123	0.0514
5	7.3	5.7	0.0042	0.0134
6	7.2	5.7	0.0041	0.0129
7	20.2	9.6	0.032	0.1459
8	10.7	7.4	0.009	0.0352
9	7.8	6	0.0048	0.0158
10	14.6	8.8	0.0167	0.0738
11	13.7	8.5	0.0147	0.0638
12	10.7	7.4	0.009	0.0352
13	11.9	7.9	0.0111	0.0457
14	11.2	7.6	0.0099	0.0394
15	23.5	9.4	0.0434	0.1887
16	5.5	4.6	0.0024	0.0064
17	20.7	9.6	0.0337	0.1527
18	19	9.5	0.0284	0.1298
19	23.5	9.4	0.0434	0.1887
20	15.8	9	0.0196	0.0881
21	22.5	9.5	0.0398	0.1763
22	21	9.6	0.0346	0.1567
23	11.6	7.8	0.0106	0.0429
24	15.3	8.9	0.0184	0.0821
25	12.3	8	0.0119	0.0494
26	14.9	8.8	0.0174	0.0773
27	11.2	7.6	0.0099	0.0394
28	21.5	9.6	0.0363	0.1633
29	14.8	8.8	0.0172	0.0762
30	16.9	9.3	0.0224	0.102
31	18	9.4	0.0254	0.1164
32	12	7.9	0.0113	0.0466
33	14.9	8.8	0.0174	0.0773
34	9.5	6.9	0.0071	0.0262
35	16.1	9.1	0.0204	0.0919
36	13.2	8.4	0.0137	0.0585
37	18.8	9.5	0.0278	0.1271
38	18.4	9.5	0.0266	0.1217
39	8.2	6.2	0.0053	0.018
40	8.4	6.3	0.0055	0.0192
41	9.3	6.8	0.0068	0.0248
42	11.8	7.9	0.0109	0.0447
43	9.8	7	0.0075	0.0283
44	11.9	7.9	0.0111	0.0457
45	18.7	9.5	0.0275	0.1257
46	17.4	9.3	0.0238	0.1085
47	19.8	9.6	0.0308	0.1406
48	13.5	8.4	0.0143	0.0616
49	16.7	9.2	0.0219	0.0994
50	16.6	9.2	0.0216	0.0982
51	12.7	8.2	0.0127	0.0534
52	13.6	8.5	0.0145	0.0627
53	14.5	8.7	0.0165	0.0727
54	11.7	7.8	0.0108	0.0438
55	10.7	7.4	0.009	0.0352
56	10.9	7.5	0.0093	0.0369
57	8.8	6.5	0.0061	0.0216
58	11	7.5	0.0095	0.0377
59	17.4	9.3	0.0238	0.1085
60	11.6	7.8	0.0106	0.0429
61	12	7.9	0.0113	0.0466
62	12.5	8.1	0.0123	0.0514
63	8.6	6.4	0.0058	0.0203
64	11.7	7.8	0.0108	0.0438
65	10.1	7.2	0.008	0.0305
66	10	7.1	0.0079	0.0298
67	15.1	8.9	0.0179	0.0797
68	15.4	9	0.0186	0.0833
69	15.5	9	0.0189	0.0845
70	6.1	5	0.0029	0.0084
71	15.9	9.1	0.0199	0.0894
72	11.9	7.9	0.0111	0.0457
73	11.3	7.7	0.01	0.0403
74	10.2	7.2	0.0082	0.0313
75	10.5	7.3	0.0087	0.0336
76	19.8	9.6	0.0308	0.1406
77	13.9	8.6	0.0152	0.066
78	6.9	5.5	0.0037	0.0115
79	7	5.6	0.0038	0.012
80	6.8	5.4	0.0036	0.0111
81	10.8	7.5	0.0092	0.036
82	20.9	9.6	0.0343	0.1554
83	10.3	7.2	0.0083	0.032
84	11.1	7.6	0.0097	0.0385
85	7.4	5.8	0.0043	0.0138
86	11.6	7.8	0.0106	0.0429
87	17.7	9.4	0.0246	0.1124
88	9.2	6.7	0.0066	0.0241
89	9.8	7	0.0075	0.0283
90	8.6	6.4	0.0058	0.0203
91	8.9	6.6	0.0062	0.0222
92	12.5	8.1	0.0123	0.0514
93	14.9	8.8	0.0174	0.0773
94	11.9	7.9	0.0111	0.0457
95	14	8.6	0.0154	0.0671
96	10.7	7.4	0.009	0.0352
97	16.8	9.2	0.0222	0.1007
98	14.7	8.8	0.017	0.075
99	9.4	6.8	0.0069	0.0255
100	9.7	7	0.0074	0.0276
101	12	7.9	0.0113	0.0466
102	10.5	7.3	0.0087	0.0336
103	12.5	8.1	0.0123	0.0514
104	8.9	6.6	0.0062	0.0222
105	15.8	9	0.0196	0.0881
106	16.5	9.2	0.0214	0.0969
107	11.9	7.9	0.0111	0.0457
108	11	7.5	0.0095	0.0377
109	14.6	8.8	0.0167	0.0738
110	7.6	5.9	0.0045	0.0148
111	11.4	7.7	0.0102	0.0411
112	14.8	8.8	0.0172	0.0762
113	10.9	7.5	0.0093	0.0369
114	15.1	8.9	0.0179	0.0797
115	8.9	6.6	0.0062	0.0222
116	9.1	6.7	0.0065	0.0235
117	10.5	7.3	0.0087	0.0336
118	9.4	6.8	0.0069	0.0255
119	12.4	8.1	0.0121	0.0504
120	13.9	8.6	0.0152	0.066
121	12.3	8	0.0119	0.0494
122	9.8	7	0.0075	0.0283
123	11.2	7.6	0.0099	0.0394
124	8.2	6.2	0.0053	0.018
125	10.8	7.5	0.0092	0.036
126	9.1	6.7	0.0065	0.0235
127	7.6	5.9	0.0045	0.0148
128	8.2	6.2	0.0053	0.018
129	8.1	6.2	0.0052	0.0175
130	13.5	8.4	0.0143	0.0616
131	10	7.1	0.0079	0.0298
132	12.7	8.2	0.0127	0.0534
133	10.4	7.3	0.0085	0.0328
134	7.5	5.8	0.0044	0.0143
135	11.9	7.9	0.0111	0.0457

## Sheet: 2017
Sample	DBH	H	BA	V
1	15	10.8	0.0177	0.0976
2	11.4	9.1	0.0102	0.0491
3	15.9	11.3	0.0199	0.1138
4	12.2	9.4	0.0117	0.0578
5	11.2	9	0.0099	0.0471
6	13.4	10	0.0141	0.073
7	13.9	10.3	0.0152	0.0802
8	14.2	10.4	0.0158	0.0847
9	9.9	8.5	0.0077	0.0354
10	12.7	9.7	0.0127	0.0638
11	18	12.5	0.0254	0.1581
12	11.8	9.2	0.0109	0.0533
13	11.2	9	0.0099	0.0471
14	17.6	12.3	0.0243	0.149
15	12.8	9.7	0.0129	0.0651
16	15.8	11.3	0.0196	0.1119
17	14.2	10.4	0.0158	0.0847
18	13.3	10	0.0139	0.0717
19	15.2	10.9	0.0181	0.1011
20	12.4	9.5	0.0121	0.0602
21	10.4	8.7	0.0085	0.0396
22	16.9	11.9	0.0224	0.1337
23	12.3	9.5	0.0119	0.059
24	12.6	9.6	0.0125	0.0626
25	14.3	10.5	0.0161	0.0862
26	11.7	9.2	0.0108	0.0522
27	10.6	8.7	0.0088	0.0414
28	11.6	9.2	0.0106	0.0512
29	8.2	8	0.0053	0.0236
30	22.7	14.8	0.0405	0.2887
31	14.8	10.7	0.0172	0.0943
32	21.3	14.2	0.0356	0.2459
33	25.3	15.6	0.0503	0.3728
34	11.7	9.2	0.0108	0.0522
35	11.1	8.9	0.0097	0.0461
36	13	9.8	0.0133	0.0677
37	13.3	10	0.0139	0.0717
38	13.6	10.1	0.0145	0.0758
39	15.5	11.1	0.0189	0.1064
40	19.5	13.3	0.0299	0.1954
41	18.2	12.6	0.026	0.1628
42	18.3	12.7	0.0263	0.1652
43	17.4	12.2	0.0238	0.1445
44	10.3	8.6	0.0083	0.0387
45	17.7	12.3	0.0246	0.1512
46	11.5	9.1	0.0104	0.0501
47	16.8	11.8	0.0222	0.1316
48	17	11.9	0.0227	0.1358
49	16.8	11.8	0.0222	0.1316
50	18.2	12.6	0.026	0.1628
51	11.2	9	0.0099	0.0471
52	11.6	9.2	0.0106	0.0512
53	9.7	8.4	0.0074	0.0338
54	10.9	8.9	0.0093	0.0441
55	14.4	10.5	0.0163	0.0878
56	11.3	9	0.01	0.0481
57	16	11.4	0.0201	0.1157
58	12.8	9.7	0.0129	0.0651
59	13.4	10	0.0141	0.073
60	13.4	10	0.0141	0.073
61	16.7	11.8	0.0219	0.1296
62	14.6	10.6	0.0167	0.091
63	10	8.5	0.0079	0.0362
64	18.7	12.9	0.0275	0.175
65	12.1	9.4	0.0115	0.0567
66	12.6	9.6	0.0125	0.0626
67	10	8.5	0.0079	0.0362
68	12.7	9.7	0.0127	0.0638
69	11.6	9.2	0.0106	0.0512
70	12.1	9.4	0.0115	0.0567
71	13.1	9.9	0.0135	0.069
72	15.8	11.3	0.0196	0.1119
73	11	8.9	0.0095	0.0451
74	14.7	10.7	0.017	0.0926
75	18.8	12.9	0.0278	0.1775
76	10	8.5	0.0079	0.0362
77	13.3	10	0.0139	0.0717
78	18	12.5	0.0254	0.1581
79	10.6	8.7	0.0088	0.0414
80	21.5	14.3	0.0363	0.2518
81	12.3	9.5	0.0119	0.059
82	24.2	15.3	0.046	0.3368
83	22.6	14.8	0.0401	0.2855
84	24	15.3	0.0452	0.3303
85	16.5	11.7	0.0214	0.1255
86	17.6	12.3	0.0243	0.149
87	12.3	9.5	0.0119	0.059
88	19.8	13.5	0.0308	0.2035
89	9.3	8.3	0.0068	0.0309
90	21	14	0.0346	0.2371
91	13.1	9.9	0.0135	0.069
92	12.8	9.7	0.0129	0.0651
93	19.2	13.1	0.029	0.1876
94	16.5	11.7	0.0214	0.1255
95	22	14.5	0.038	0.2669
96	16.3	11.6	0.0209	0.1215
97	8	7.9	0.005	0.0225
98	14.1	10.4	0.0156	0.0832
99	20.5	13.8	0.033	0.2228
100	8.5	8.1	0.0057	0.0255
101	13.1	9.9	0.0135	0.069
102	20.1	13.6	0.0317	0.2116
103	19.8	13.5	0.0308	0.2035
104	15.4	11.1	0.0186	0.1046
105	8.7	8.1	0.0059	0.0267
106	19.2	13.1	0.029	0.1876
107	18.1	12.5	0.0257	0.1605
108	12.6	9.6	0.0125	0.0626
109	16.4	11.6	0.0211	0.1235
110	15	10.8	0.0177	0.0976
111	5.4	7.7	0.0023	0.0107
112	14.8	10.7	0.0172	0.0943
113	13	9.8	0.0133	0.0677
114	25.2	15.6	0.0499	0.3695
115	12.6	9.6	0.0125	0.0626
116	17.1	12	0.023	0.138
117	7.8	7.9	0.0048	0.0213
118	14.7	10.7	0.017	0.0926
119	28.8	16	0.0651	0.4815
120	7.8	7.9	0.0048	0.0213
121	12.3	9.5	0.0119	0.059
122	13.01	9.8	0.0133	0.0678
123	16.25	11.5	0.0207	0.1205

## Sheet: 2018
Sample	DBH	H	BA	V
1	15.88	9.1	0.0198	0.0891
2	11.98	7.9	0.0113	0.0464
3	16.75	9.2	0.022	0.1001
4	13.37	8.4	0.014	0.0603
5	11.84	7.9	0.011	0.0451
6	14.06	8.6	0.0155	0.0677
7	14.87	8.8	0.0174	0.077
8	15.19	8.9	0.0181	0.0808
9	11.33	7.7	0.0101	0.0405
10	13.42	8.4	0.0141	0.0608
11	20.87	9.6	0.0342	0.1549
12	12.52	8.1	0.0123	0.0516
13	13.11	8.3	0.0135	0.0575
14	20.17	9.6	0.032	0.1455
15	14.45	8.7	0.0164	0.0721
16	16.41	9.2	0.0211	0.0958
17	14.75	8.8	0.0171	0.0756
18	13.95	8.6	0.0153	0.0665
19	10.81	7.5	0.0092	0.0361
20	12.93	8.3	0.0131	0.0557
21	10.83	7.5	0.0092	0.0363
22	18.01	9.4	0.0255	0.1165
23	12.73	8.2	0.0127	0.0537
24	13.28	8.4	0.0139	0.0593
25	14.92	8.8	0.0175	0.0776
26	12.18	8	0.0117	0.0483
27	11.13	7.6	0.0097	0.0388
28	12.93	8.3	0.0131	0.0557
29	8.91	6.6	0.0062	0.0223
30	23.05	9.5	0.0417	0.1832
31	15.54	9	0.019	0.085
32	22.02	9.6	0.0381	0.1701
33	26.75	8.9	0.0562	0.2225
34	12.11	8	0.0115	0.0476
35	12.27	8	0.0118	0.0491
36	13.82	8.5	0.015	0.0651
37	14.97	8.9	0.0176	0.0782
38	15.1	8.9	0.0179	0.0797
39	16.05	9.1	0.0202	0.0912
40	20.21	9.6	0.0321	0.1461
41	18.58	9.5	0.0271	0.1241
42	19.17	9.5	0.0289	0.132
43	18.01	9.4	0.0255	0.1165
44	10.65	7.4	0.0089	0.0348
45	18.79	9.5	0.0277	0.1269
46	11.99	7.9	0.0113	0.0465
47	17.63	9.4	0.0244	0.1115
48	17.93	9.4	0.0252	0.1155
49	17.25	9.3	0.0234	0.1065
50	19.53	9.5	0.03	0.1369
51	11.74	7.8	0.0108	0.0442
52	12.52	8.1	0.0123	0.0516
53	10.6	7.4	0.0088	0.0344
54	11.54	7.8	0.0105	0.0424
55	14.94	8.8	0.0175	0.0778
56	11.78	7.9	0.0109	0.0446
57	16.31	9.1	0.0209	0.0945
58	13.15	8.3	0.0136	0.0579
59	14.65	8.8	0.0169	0.0744
60	13.74	8.5	0.0148	0.0642
61	17.53	9.3	0.0241	0.1102
62	15.48	9	0.0188	0.0842
63	11.89	7.9	0.0111	0.0456
64	19.14	9.5	0.0288	0.1316
65	12.31	8	0.0119	0.0495
66	13	8.3	0.0133	0.0564
67	10.74	7.4	0.0091	0.0355
68	13.36	8.4	0.014	0.0601
69	11.93	7.9	0.0112	0.0459
70	12.82	8.2	0.0129	0.0546
71	13.4	8.4	0.0141	0.0606
72	16.38	9.2	0.0211	0.0954
73	11.32	7.7	0.0101	0.0404
74	15.36	8.9	0.0185	0.0828
75	19.48	9.5	0.0298	0.1362
76	10.31	7.2	0.0083	0.0321
77	15.62	9	0.0192	0.0859
78	18.97	9.5	0.0283	0.1294
79	11.53	7.8	0.0104	0.0423
80	26.14	9	0.0537	0.2172
81	13.41	8.4	0.0141	0.0607
82	27.19	8.7	0.0581	0.226
83	25.93	9	0.0528	0.2152
84	25.04	9.2	0.0492	0.2063
85	19.77	9.6	0.0307	0.1401
86	20.09	9.6	0.0317	0.1445
87	14.26	8.7	0.016	0.07
88	22.34	9.5	0.0392	0.1743
89	12.93	8.3	0.0131	0.0557
90	24.66	9.3	0.0478	0.2022
91	13.62	8.5	0.0146	0.0629
92	13.59	8.5	0.0145	0.0626
93	20.76	9.6	0.0338	0.1535
94	17.65	9.4	0.0245	0.1118
95	23.13	9.5	0.042	0.1842
96	17.71	9.4	0.0246	0.1126
97	9.21	6.7	0.0067	0.0242
98	15.27	8.9	0.0183	0.0817
99	21.35	9.6	0.0358	0.1613
100	11.4	7.7	0.0102	0.0411
101	16.21	9.1	0.0206	0.0932
102	21	9.6	0.0346	0.1567
103	20.46	9.6	0.0329	0.1495
104	16.27	9.1	0.0208	0.094
105	10.03	7.1	0.0079	0.03
106	19.42	9.5	0.0296	0.1354
107	19.94	9.6	0.0312	0.1424
108	14.69	8.8	0.0169	0.0749
109	17.05	9.3	0.0228	0.1039
110	15.88	9.1	0.0198	0.0891
111	6.77	5.4	0.0036	0.011
112	16.91	9.3	0.0225	0.1021
113	15.27	8.9	0.0183	0.0817
114	27.44	8.7	0.0591	0.2278
115	14.49	8.7	0.0165	0.0726
116	17.9	9.4	0.0252	0.1151
117	8.97	6.6	0.0063	0.0226
118	15.18	8.9	0.0181	0.0806
119	29.84	7.9	0.0699	0.2391
120	9.19	6.7	0.0066	0.0241

## Sheet: 2019
Sample	DBH	H	BA	V
1	16.5	11.7	0.0214	0.1255
2	13.3	10	0.0139	0.0717
3	15.7	11.2	0.0194	0.11
4	13.5	10.1	0.0143	0.0744
5	20	13.6	0.0314	0.2089
6	12.1	9.4	0.0115	0.0567
7	14.1	10.4	0.0156	0.0832
8	15	10.8	0.0177	0.0976
9	14	10.3	0.0154	0.0817
10	17.5	12.2	0.0241	0.1467
11	16.8	11.8	0.0222	0.1316
12	14.6	10.6	0.0167	0.091
13	13.8	10.2	0.015	0.0787
14	13.7	10.2	0.0147	0.0773
15	12	9.3	0.0113	0.0555
16	18.3	12.7	0.0263	0.1652
17	15.7	11.2	0.0194	0.11
18	17.2	12	0.0232	0.1401
19	12.4	9.5	0.0121	0.0602
20	17.8	12.4	0.0249	0.1535
21	12.7	9.7	0.0127	0.0638
22	11	8.9	0.0095	0.0451
23	21.2	14.1	0.0353	0.2429
24	20.1	13.6	0.0317	0.2116
25	19.2	13.1	0.029	0.1876
26	17.5	12.2	0.0241	0.1467
27	18.9	13	0.0281	0.18
28	23.6	15.1	0.0437	0.3173
29	13.1	9.9	0.0135	0.069
30	14.9	10.8	0.0174	0.096
31	13.4	10	0.0141	0.073
32	11.7	9.2	0.0108	0.0522
33	14.6	10.6	0.0167	0.091
34	16.7	11.8	0.0219	0.1296
35	15.8	11.3	0.0196	0.1119
36	18.3	12.7	0.0263	0.1652
37	19.4	13.2	0.0296	0.1928
38	16.2	11.5	0.0206	0.1195
39	14.5	10.6	0.0165	0.0894
40	19.7	13.4	0.0305	0.2008
41	17.5	12.2	0.0241	0.1467
42	14.7	10.7	0.017	0.0926
43	11.4	9.1	0.0102	0.0491
44	12.6	9.6	0.0125	0.0626
45	13.5	10.1	0.0143	0.0744
46	20	13.6	0.0314	0.2089
47	13.1	9.9	0.0135	0.069
48	12.9	9.8	0.0131	0.0664
49	21	14	0.0346	0.2371
50	22	14.5	0.038	0.2669
51	24.8	15.5	0.0483	0.3564
52	21.4	14.2	0.036	0.2489
53	14.2	10.4	0.0158	0.0847
54	13.6	10.1	0.0145	0.0758
55	12.8	9.7	0.0129	0.0651
56	18.3	12.7	0.0263	0.1652
57	22.6	14.8	0.0401	0.2855
58	23.8	15.2	0.0445	0.3238
59	17.8	12.4	0.0249	0.1535
60	20.6	13.9	0.0333	0.2256
61	18.6	12.8	0.0272	0.1725
62	9.9	8.5	0.0077	0.0354
63	16.7	11.8	0.0219	0.1296
64	26.1	15.8	0.0535	0.3989
65	18.6	12.8	0.0272	0.1725
66	24.2	15.3	0.046	0.3368
67	13.1	9.9	0.0135	0.069
68	17.3	12.1	0.0235	0.1423
69	19	13	0.0284	0.1825
70	21.5	14.3	0.0363	0.2518
71	14	10.3	0.0154	0.0817
72	22.3	14.6	0.0391	0.2762
73	16.3	11.6	0.0209	0.1215
74	14.6	10.6	0.0167	0.091
75	13.3	10	0.0139	0.0717
76	23.5	15.1	0.0434	0.3141
77	13	9.8	0.0133	0.0677
78	21.1	14.1	0.035	0.24
79	28	16	0.0616	0.4584
80	21.6	14.3	0.0366	0.2548
81	11.7	9.2	0.0108	0.0522
82	20.1	13.6	0.0317	0.2116
83	18.5	12.8	0.0269	0.1701
84	21.1	14.1	0.035	0.24
85	15	10.8	0.0177	0.0976
86	13.7	10.2	0.0147	0.0773
87	17.7	12.3	0.0246	0.1512
88	14.5	10.6	0.0165	0.0894
89	27.4	16	0.059	0.4402
90	13	9.8	0.0133	0.0677
91	9.9	8.5	0.0077	0.0354
92	16.1	11.4	0.0204	0.1176
93	21.5	14.3	0.0363	0.2518
94	18.4	12.7	0.0266	0.1676
95	19.4	13.2	0.0296	0.1928
96	15.7	11.2	0.0194	0.11
97	14.26	10.4	0.016	0.0856
98	13.59	10.1	0.0145	0.0757
99	17.71	12.3	0.0246	0.1514
100	15.27	11	0.0183	0.1023
101	16.27	11.5	0.0208	0.1209
102	14.69	10.7	0.0169	0.0925
103	15.18	10.9	0.0181	0.1007
104	13.01	9.8	0.0133	0.0678
105	11.78	9.2	0.0109	0.0531
106	16.31	11.6	0.0209	0.1217
107	17.53	12.2	0.0241	0.1474
108	15.48	11.1	0.0188	0.106
109	12.31	9.5	0.0119	0.0591
110	10.74	8.8	0.0091	0.0426
111	16.38	11.6	0.0211	0.1231
112	15.36	11	0.0185	0.1039
113	9.21	8.3	0.0067	0.0302
114	15.27	11	0.0183	0.1023
115	10.03	8.5	0.0079	0.0365
116	14.69	10.7	0.0169	0.0925
117	14.49	10.6	0.0165	0.0892
118	16.25	11.5	0.0207	0.1205
119	15.48	11.1	0.0188	0.106

## Sheet: 2020
Sample	DBH	H	BA	V
1	12.8	9.7	0.0129	0.0651
2	29.8	15.8	0.0697	0.5077
3	13.9	10.3	0.0152	0.0802
4	15	10.8	0.0177	0.0976
5	17.1	12	0.023	0.138
6	15.3	11	0.0184	0.1028
7	14.2	10.4	0.0158	0.0847
8	19.8	13.5	0.0308	0.2035
9	25.1	15.6	0.0495	0.3663
10	18.8	12.9	0.0278	0.1775
11	21.8	14.4	0.0373	0.2609
12	19	13	0.0284	0.1825
13	10.5	8.7	0.0087	0.0405
14	16.4	11.6	0.0211	0.1235
15	15.6	11.2	0.0191	0.1082
16	17	11.9	0.0227	0.1358
17	17.8	12.4	0.0249	0.1535
18	21.6	14.3	0.0366	0.2548
19	17.1	12	0.023	0.138
20	32.6	14.9	0.0835	0.5569
21	15.2	10.9	0.0181	0.1011
22	15.8	11.3	0.0196	0.1119
23	20.4	13.8	0.0327	0.22
24	21.2	14.1	0.0353	0.2429
25	25.9	15.8	0.0527	0.3924
26	17.2	12	0.0232	0.1401
27	17.8	12.4	0.0249	0.1535
28	18	12.5	0.0254	0.1581
29	28.4	16	0.0633	0.4701
30	18.2	12.6	0.026	0.1628
31	28.8	16	0.0651	0.4815
32	13	9.8	0.0133	0.0677
33	28.8	16	0.0651	0.4815
34	19.8	13.5	0.0308	0.2035
35	15	10.8	0.0177	0.0976
36	18	12.5	0.0254	0.1581
37	22.7	14.8	0.0405	0.2887
38	16.3	11.6	0.0209	0.1215
39	20.1	13.6	0.0317	0.2116
40	14.4	10.5	0.0163	0.0878
41	13.6	10.1	0.0145	0.0758
42	13.4	10	0.0141	0.073
43	13.6	10.1	0.0145	0.0758
44	24.4	15.4	0.0468	0.3433
45	20.8	14	0.034	0.2313
46	29	16	0.0661	0.487
47	19.2	13.1	0.029	0.1876
48	21.7	14.4	0.037	0.2578
49	24.8	15.5	0.0483	0.3564
50	20.7	13.9	0.0337	0.2285
51	15.5	11.1	0.0189	0.1064
52	19.1	13.1	0.0287	0.1851
53	21.2	14.1	0.0353	0.2429
54	23.6	15.1	0.0437	0.3173
55	15	10.8	0.0177	0.0976
56	28.2	16	0.0625	0.4643
57	20.9	14	0.0343	0.2342
58	20	13.6	0.0314	0.2089
59	20.2	13.7	0.032	0.2144
60	15.7	11.2	0.0194	0.11
61	21.5	14.3	0.0363	0.2518
62	23.5	15.1	0.0434	0.3141
63	22.7	14.8	0.0405	0.2887
64	15.5	11.1	0.0189	0.1064
65	22.4	14.7	0.0394	0.2793
66	17.2	12	0.0232	0.1401
67	14.2	10.4	0.0158	0.0847
68	14.3	10.5	0.0161	0.0862
69	13.7	10.2	0.0147	0.0773
70	17.9	12.4	0.0252	0.1558
71	16.1	11.4	0.0204	0.1176
72	16	11.4	0.0201	0.1157
73	12.8	9.7	0.0129	0.0651
74	17.5	12.2	0.0241	0.1467
75	21.8	14.4	0.0373	0.2609
76	20.1	13.6	0.0317	0.2116
77	21.2	14.1	0.0353	0.2429
78	12.7	9.7	0.0127	0.0638
79	20	13.6	0.0314	0.2089
80	16.8	11.8	0.0222	0.1316
81	13.7	10.2	0.0147	0.0773
82	18.3	12.7	0.0263	0.1652
83	17.8	12.4	0.0249	0.1535
84	19.2	13.1	0.029	0.1876
85	14.9	10.8	0.0174	0.096
86	16.7	11.8	0.0219	0.1296
87	18.3	12.7	0.0263	0.1652
88	14.5	10.6	0.0165	0.0894
89	11.4	9.1	0.0102	0.0491
90	13.5	10.1	0.0143	0.0744
91	21.4	14.2	0.036	0.2489
92	13.6	10.1	0.0145	0.0758
93	18.6	12.8	0.0272	0.1725
94	13.1	9.9	0.0135	0.069
95	14	10.3	0.0154	0.0817
96	14.6	10.6	0.0167	0.091
97	15	10.8	0.0177	0.0976
98	13	9.8	0.0133	0.0677
99	15.7	11.2	0.0194	0.11
100	13.59	10.1	0.0145	0.0757
101	15.18	10.9	0.0181	0.1007
102	16.31	11.6	0.0209	0.1217
103	20.7	13.9	0.0337	0.2285
104	19.1	13.1	0.0287	0.1851
105	20.9	14	0.0343	0.2342
106	16	11.4	0.0201	0.1157
107	20.1	13.6	0.0317	0.2116
108	13.59	10.1	0.0145	0.0757
109	17.65	12.3	0.0245	0.1501
110	15.27	11	0.0183	0.1023
111	16.27	11.5	0.0208	0.1209
112	14.69	10.7	0.0169	0.0925
113	17.05	12	0.0228	0.1369
114	15.27	11	0.0183	0.1023
115	19.4	13.2	0.0296	0.1928
116	16.2	11.5	0.0206	0.1195
117	21.4	14.2	0.036	0.2489
118	18.3	12.7	0.0263	0.1652
119	17.8	12.4	0.0249	0.1535
