# Supplementary material for: Effect of Thinning on Tree Differentiation, Productivity and Carbon Stocks of Cryptomeria japonica Plantations
Source: Ecol Evol. 2025 May 7;15(5):e71418. doi: 10.1002/ece3.71418 (PMC12058209; doi:10.1002/ece3.71418)
Supplement: Supplementary file 1 — Data S1. [file ECE3-15-e71418-s001.zip › T2-1.xlsx]

## Sheet: 2014
Sample	DBH	H	BA	V
1	12.69	8.3	0.0126	0.0539
2	13.18	8.5	0.0136	0.0593
3	10.1	7.4	0.008	0.0319
4	13.29	8.5	0.0139	0.0606
5	17.36	10.9	0.0237	0.1281
6	14.31	9	0.0161	0.0736
7	13.1	8.4	0.0135	0.0584
8	7.3	7.1	0.0042	0.0168
9	13.3	8.5	0.0139	0.0607
10	12.39	8.2	0.0121	0.0508
11	14.06	8.9	0.0155	0.0702
12	7.67	7.1	0.0046	0.0184
13	6.35	7.1	0.0032	0.013
14	13.46	8.6	0.0142	0.0626
15	16.2	10.1	0.0206	0.1042
16	9.89	7.4	0.0077	0.0305
17	10.46	7.5	0.0086	0.0344
18	13.4	8.6	0.0141	0.0619
19	14.78	9.3	0.0172	0.0803
20	13.6	8.7	0.0145	0.0643
21	13.29	8.5	0.0139	0.0606
22	13.76	8.8	0.0149	0.0663
23	15.42	9.6	0.0187	0.0904
24	16.5	10.3	0.0214	0.11
25	15.89	9.9	0.0198	0.0985
26	16.12	10.1	0.0204	0.1027
27	16.49	10.3	0.0214	0.1098
28	10.78	7.6	0.0091	0.0368
29	15.27	9.6	0.0183	0.0879
30	14.04	8.9	0.0155	0.0699
31	10	7.4	0.0079	0.0312
32	8.39	7.1	0.0055	0.0218
33	11.27	7.8	0.01	0.0406
34	13.59	8.7	0.0145	0.0642
35	11.38	7.8	0.0102	0.0416
36	14	8.9	0.0154	0.0694
37	16.49	10.3	0.0214	0.1098
38	8.07	7.1	0.0051	0.0203
39	13.15	8.5	0.0136	0.059
40	8.12	7.1	0.0052	0.0205
41	7.73	7.1	0.0047	0.0187
42	8.7	7.2	0.0059	0.0234
43	9.99	7.4	0.0078	0.0311
44	11.96	8	0.0112	0.0467
45	10.58	7.6	0.0088	0.0353
46	14.05	8.9	0.0155	0.07
47	14	8.9	0.0154	0.0694
48	13.29	8.5	0.0139	0.0606
49	12.86	8.3	0.013	0.0557
50	14.85	9.3	0.0173	0.0814
51	13.49	8.6	0.0143	0.063
52	14.08	8.9	0.0156	0.0704
53	17.89	11.3	0.0251	0.1405
54	12.48	8.2	0.0122	0.0518
55	11.17	7.7	0.0098	0.0398
56	16.36	10.2	0.021	0.1072
57	10.93	7.7	0.0094	0.0379
58	15.8	9.9	0.0196	0.0969
59	15.89	9.9	0.0198	0.0985
60	13.8	8.8	0.015	0.0668
61	10.99	7.7	0.0095	0.0384
62	10.96	7.7	0.0094	0.0381
63	13.09	8.4	0.0135	0.0583
64	13.1	8.4	0.0135	0.0584
65	6.65	7.1	0.0035	0.0141
66	16.26	10.2	0.0208	0.1053
67	18.3	11.6	0.0263	0.1508
68	10.79	7.6	0.0091	0.0368
69	15.86	9.9	0.0198	0.098
70	14.36	9.1	0.0162	0.0743
71	17.1	10.7	0.023	0.1224
72	10.51	7.5	0.0087	0.0347
73	10.8	7.6	0.0092	0.0369
74	18.29	11.6	0.0263	0.1506
75	13.36	8.6	0.014	0.0614
76	19.48	12.6	0.0298	0.1843
77	16.01	10	0.0201	0.1007
78	10.4	7.5	0.0085	0.034
79	11.99	8	0.0113	0.047
80	13.36	8.6	0.014	0.0614
81	15.67	9.8	0.0193	0.0946
82	15.86	9.9	0.0198	0.098
83	17.69	11.2	0.0246	0.1357
84	12.98	8.4	0.0132	0.0571
85	11.03	7.7	0.0096	0.0387
86	17.99	11.4	0.0254	0.143
87	15.48	9.7	0.0188	0.0914
88	16.1	10.1	0.0204	0.1023
89	14.09	8.9	0.0156	0.0706
90	17	10.7	0.0227	0.1202
91	16.95	10.6	0.0226	0.1192
92	11.06	7.7	0.0096	0.0389
93	14.03	8.9	0.0155	0.0698
94	11.09	7.7	0.0097	0.0392
95	10.78	7.6	0.0091	0.0368
96	14.85	9.3	0.0173	0.0814
97	10.22	7.5	0.0082	0.0327
98	14.37	9.1	0.0162	0.0744
99	15.73	9.8	0.0194	0.0957
100	9.14	7.3	0.0066	0.0259
101	9.13	7.3	0.0065	0.0258
102	13.72	8.7	0.0148	0.0658
103	7.54	7.1	0.0045	0.0178
104	18.75	12	0.0276	0.1629
105	9.29	7.3	0.0068	0.0268
106	15.68	9.8	0.0193	0.0948
107	15.3	9.6	0.0184	0.0884
108	14.89	9.3	0.0174	0.082
109	11.27	7.8	0.01	0.0406
110	9.85	7.4	0.0076	0.0302
111	6.66	7.1	0.0035	0.0142
112	15.3	9.6	0.0184	0.0884
113	14.89	9.3	0.0174	0.082
114	11.27	7.8	0.01	0.0406
115	11.9	8.8	0.0111	0.0511
116	20.8	9.8	0.034	0.1572
117	16.2	10.8	0.0206	0.1113

## Sheet: 2016
Sample	DBH	H	BA	V
1	13.4	8.6	0.0141	0.0619
2	13.9	8.8	0.0152	0.0681
3	10.6	7.6	0.0088	0.0354
4	13.8	8.8	0.015	0.0668
5	17.9	11.3	0.0252	0.1408
6	15.2	9.5	0.0181	0.0868
7	14.1	8.9	0.0156	0.0707
8	8.3	7.1	0.0054	0.0214
9	13.8	8.8	0.015	0.0668
10	12.9	8.4	0.0131	0.0562
11	14.6	9.2	0.0167	0.0777
12	8.5	7.2	0.0057	0.0224
13	7.2	7.1	0.0041	0.0163
14	14.3	9	0.0161	0.0734
15	16.7	10.5	0.0219	0.114
16	10.4	7.5	0.0085	0.034
17	11	7.7	0.0095	0.0385
18	15.3	9.6	0.0184	0.0884
19	15.7	9.8	0.0194	0.0952
20	14.1	8.9	0.0156	0.0707
21	13.8	8.8	0.015	0.0668
22	14.3	9	0.0161	0.0734
23	15.9	9.9	0.0199	0.0987
24	17	10.7	0.0227	0.1202
25	16.4	10.3	0.0211	0.108
26	16.7	10.5	0.0219	0.114
27	17.2	10.8	0.0232	0.1245
28	11.5	7.8	0.0104	0.0426
29	16	10	0.0201	0.1005
30	14.5	9.1	0.0165	0.0762
31	13.5	8.6	0.0143	0.0631
32	9.1	7.2	0.0065	0.0257
33	11.6	7.9	0.0106	0.0434
34	14.3	9	0.0161	0.0734
35	12.1	8	0.0115	0.048
36	14.8	9.3	0.0172	0.0806
37	17.3	10.9	0.0235	0.1268
38	8.9	7.2	0.0062	0.0245
39	14	8.9	0.0154	0.0694
40	8.9	7.2	0.0062	0.0245
41	8.6	7.2	0.0058	0.0229
42	9.2	7.3	0.0066	0.0262
43	10.5	7.5	0.0087	0.0347
44	12.5	8.2	0.0123	0.052
45	11.5	7.8	0.0104	0.0426
46	14.4	9.1	0.0163	0.0748
47	14.5	9.1	0.0165	0.0762
48	13.8	8.8	0.015	0.0668
49	13.4	8.6	0.0141	0.0619
50	15.1	9.5	0.0179	0.0852
51	14.2	9	0.0158	0.072
52	14.8	9.3	0.0172	0.0806
53	18.6	11.9	0.0272	0.1588
54	13.2	8.5	0.0137	0.0595
55	11.9	8	0.0111	0.0461
56	17.2	10.8	0.0232	0.1245
57	11.8	7.9	0.0109	0.0452
58	16.3	10.2	0.0209	0.1061
59	16.4	10.3	0.0211	0.108
60	14.3	9	0.0161	0.0734
61	11.5	7.8	0.0104	0.0426
62	11.5	7.8	0.0104	0.0426
63	13.9	8.8	0.0152	0.0681
64	13.7	8.7	0.0147	0.0655
65	7.5	7.1	0.0044	0.0176
66	17.1	10.7	0.023	0.1224
67	18.8	12	0.0278	0.1643
68	11.3	7.8	0.01	0.0409
69	16.4	10.3	0.0211	0.108
70	14.9	9.3	0.0174	0.0821
71	17.7	11.2	0.0246	0.136
72	10.9	7.7	0.0093	0.0377
73	11.3	7.8	0.01	0.0409
74	18.8	12	0.0278	0.1643
75	13.9	8.8	0.0152	0.0681
76	20.2	13.3	0.032	0.2076
77	17	10.7	0.0227	0.1202
78	10.9	7.7	0.0093	0.0377
79	12.5	8.2	0.0123	0.052
80	13.9	8.8	0.0152	0.0681
81	16.4	10.3	0.0211	0.108
82	16.7	10.5	0.0219	0.114
83	18.4	11.7	0.0266	0.1535
84	13.7	8.7	0.0147	0.0655
85	11.3	7.8	0.01	0.0409
86	18.7	12	0.0275	0.1615
87	16.2	10.1	0.0206	0.1042
88	16.9	10.6	0.0224	0.1181
89	14.9	9.3	0.0174	0.0821
90	17.5	11	0.0241	0.1313
91	17.8	11.2	0.0249	0.1383
92	11.9	8	0.0111	0.0461
93	14.9	9.3	0.0174	0.0821
94	11.8	7.9	0.0109	0.0452
95	11.5	7.8	0.0104	0.0426
96	15.8	9.9	0.0196	0.0969
97	11.2	7.7	0.0099	0.0401
98	15.3	9.6	0.0184	0.0884
99	16.7	10.5	0.0219	0.114
100	9.5	7.3	0.0071	0.028
101	10.1	7.4	0.008	0.0319
102	14.7	9.2	0.017	0.0791
103	8.5	7.2	0.0057	0.0224
104	19.1	12.3	0.0287	0.1729
105	10	7.4	0.0079	0.0312
106	16.4	10.3	0.0211	0.108
107	16.1	10.1	0.0204	0.1023
108	15.7	9.8	0.0194	0.0952
109	11.7	7.9	0.0108	0.0443
110	10.7	7.6	0.009	0.0362
111	7.5	7.1	0.0044	0.0176
112	18	11.4	0.0254	0.1432
113	21.2	14.2	0.0353	0.2442
114	16.9	10.6	0.0224	0.1181
115	15.8	9.9	0.0196	0.0969

## Sheet: 2017
Sample	DBH	H	BA	V
1	19.2	12.4	0.029	0.1758
2	15.2	9.5	0.0181	0.0868
3	14.1	8.9	0.0156	0.0707
4	16.4	10.3	0.0211	0.108
5	15.3	9.6	0.0184	0.0884
6	12.5	8.2	0.0123	0.052
7	15.2	9.5	0.0181	0.0868
8	14.6	9.2	0.0167	0.0777
9	15.6	9.8	0.0191	0.0934
10	9.3	7.3	0.0068	0.0268
11	14.9	9.3	0.0174	0.0821
12	15.5	9.7	0.0189	0.0917
13	17.1	10.7	0.023	0.1224
14	17.6	11.1	0.0243	0.1336
15	5.5	7.1	0.0024	0.0101
16	10	7.4	0.0079	0.0312
17	8	7.1	0.005	0.0199
18	16.3	10.2	0.0209	0.1061
19	18.2	11.6	0.026	0.1483
20	20.3	13.3	0.0324	0.211
21	14.2	9	0.0158	0.072
22	19.2	12.4	0.029	0.1758
23	17.8	11.2	0.0249	0.1383
24	15.1	9.5	0.0179	0.0852
25	16.1	10.1	0.0204	0.1023
26	13.1	8.4	0.0135	0.0584
27	11.3	7.8	0.01	0.0409
28	18.2	11.6	0.026	0.1483
29	7.9	7.1	0.0049	0.0194
30	17.2	10.8	0.0232	0.1245
31	14.9	9.3	0.0174	0.0821
32	16	10	0.0201	0.1005
33	17.7	11.2	0.0246	0.136
34	13.2	8.5	0.0137	0.0595
35	15.6	9.8	0.0191	0.0934
36	18.8	12	0.0278	0.1643
37	19.3	12.5	0.0293	0.1788
38	14.2	9	0.0158	0.072
39	16	10	0.0201	0.1005
40	16.5	10.3	0.0214	0.11
41	15.7	9.8	0.0194	0.0952
42	16.7	10.5	0.0219	0.114
43	10.5	7.5	0.0087	0.0347
44	11	7.7	0.0095	0.0385
45	13.7	8.7	0.0147	0.0655
46	10.3	7.5	0.0083	0.0333
47	13.6	8.7	0.0145	0.0643
48	15.7	9.8	0.0194	0.0952
49	19.2	12.4	0.029	0.1758
50	16.7	10.5	0.0219	0.114
51	13.3	8.5	0.0139	0.0607
52	17	10.7	0.0227	0.1202
53	13.3	8.5	0.0139	0.0607
54	15.2	9.5	0.0181	0.0868
55	15.5	9.7	0.0189	0.0917
56	11.9	8	0.0111	0.0461
57	20.8	13.8	0.034	0.229
58	15	9.4	0.0177	0.0837
59	10.4	7.5	0.0085	0.034
60	17.7	11.2	0.0246	0.136
61	13.1	8.4	0.0135	0.0584
62	15.3	9.6	0.0184	0.0884
63	15	9.4	0.0177	0.0837
64	17	10.7	0.0227	0.1202
65	11.3	7.8	0.01	0.0409
66	17.4	11	0.0238	0.129
67	13.3	8.5	0.0139	0.0607
68	19.7	12.8	0.0305	0.1911
69	16.9	10.6	0.0224	0.1181
70	17.1	10.7	0.023	0.1224
71	18.5	11.8	0.0269	0.1561
72	12.9	8.4	0.0131	0.0562
73	19.6	12.7	0.0302	0.188
74	18.9	12.1	0.0281	0.1671
75	15.6	9.8	0.0191	0.0934
76	18	11.4	0.0254	0.1432
77	15.8	9.9	0.0196	0.0969
78	13.1	8.4	0.0135	0.0584
79	13.9	8.8	0.0152	0.0681
80	16.4	10.3	0.0211	0.108
81	18.7	12	0.0275	0.1615
82	14	8.9	0.0154	0.0694
83	19.6	12.7	0.0302	0.188
84	15.5	9.7	0.0189	0.0917
85	19.4	12.5	0.0296	0.1818
86	11	7.7	0.0095	0.0385
87	12.7	8.3	0.0127	0.054
88	12.8	8.3	0.0129	0.0551
89	20.7	13.7	0.0337	0.2253
90	17.5	11	0.0241	0.1313
91	19.1	12.3	0.0287	0.1729
92	16.9	10.6	0.0224	0.1181
93	21	14	0.0346	0.2365
94	8.5	7.2	0.0057	0.0224
95	19	12.2	0.0284	0.17
96	20.9	13.9	0.0343	0.2327
97	12.6	8.2	0.0125	0.053
98	13.7	8.7	0.0147	0.0655
99	11.5	7.8	0.0104	0.0426
100	18.4	11.7	0.0266	0.1535
101	20.8	13.8	0.034	0.229
102	14.8	9.3	0.0172	0.0806
103	13.7	8.7	0.0147	0.0655
104	20.2	13.3	0.032	0.2076
105	17	10.7	0.0227	0.1202
106	17.9	11.3	0.0252	0.1408
107	16.3	10.2	0.0209	0.1061
108	16.8	10.5	0.0222	0.116
109	11.7	7.9	0.0108	0.0443
110	11.7	7.9	0.0108	0.0443
111	13.2	8.5	0.0137	0.0595
112	14.9	9.3	0.0174	0.0821
113	16.5	10.3	0.0214	0.11

## Sheet: 2018
Sample	DBH	H	BA	V
1	17.3	11.4	0.0235	0.1335
2	21.5	12.2	0.0363	0.2115
3	19.8	11.9	0.0308	0.178
4	20.3	12	0.0324	0.1876
5	23.2	12.4	0.0423	0.2477
6	14.4	10.7	0.0163	0.0893
7	15	10.9	0.0177	0.0978
8	13.2	10.3	0.0137	0.0735
9	11.7	9.8	0.0108	0.0557
10	15.5	11	0.0189	0.1051
11	19.8	11.9	0.0308	0.178
12	14.9	10.8	0.0174	0.0963
13	17.6	11.5	0.0243	0.1385
14	21.8	12.2	0.0373	0.2177
15	14.5	10.7	0.0165	0.0907
16	19.2	11.8	0.029	0.1668
17	12.5	10.1	0.0123	0.0649
18	12.4	10	0.0121	0.0637
19	14.9	10.8	0.0174	0.0963
20	16.6	11.3	0.0216	0.1221
21	14.2	10.6	0.0158	0.0866
22	18.1	11.6	0.0257	0.1471
23	23.1	12.4	0.0419	0.2455
24	17.8	11.5	0.0249	0.1419
25	20.3	12	0.0324	0.1876
26	12.2	10	0.0117	0.0614
27	20.7	12	0.0337	0.1954
28	19.2	11.8	0.029	0.1668
29	18.2	11.6	0.026	0.1488
30	19.8	11.9	0.0308	0.178
31	22.5	12.3	0.0398	0.2325
32	16.6	11.3	0.0216	0.1221
33	15.2	10.9	0.0181	0.1007
34	8.8	8.3	0.0061	0.0281
35	18.1	11.6	0.0257	0.1471
36	23	12.4	0.0415	0.2433
37	14.7	10.8	0.017	0.0935
38	15.9	11.1	0.0199	0.1111
39	11.4	9.6	0.0102	0.0524
40	14.2	10.6	0.0158	0.0866
41	17.1	11.4	0.023	0.1302
42	19.9	11.9	0.0311	0.1799
43	14.1	10.6	0.0156	0.0852
44	18.1	11.6	0.0257	0.1471
45	22	12.2	0.038	0.2219
46	12.2	10	0.0117	0.0614
47	17.5	11.5	0.0241	0.1368
48	11.3	9.6	0.01	0.0514
49	15.9	11.1	0.0199	0.1111
50	15.4	11	0.0186	0.1036
51	21.7	12.2	0.037	0.2157
52	20	11.9	0.0314	0.1818
53	21.1	12.1	0.035	0.2034
54	21.3	12.1	0.0356	0.2075
55	16.8	11.3	0.0222	0.1253
56	11.9	9.8	0.0111	0.0579
57	20.8	12.1	0.034	0.1974
58	10.5	9.2	0.0087	0.0432
59	17	11.3	0.0227	0.1285
60	15.8	11.1	0.0196	0.1096
61	16.3	11.2	0.0209	0.1173
62	19	11.7	0.0284	0.1631
63	14.4	10.7	0.0163	0.0893
64	12.9	10.2	0.0131	0.0697
65	21	12.1	0.0346	0.2014
66	16.2	11.2	0.0206	0.1157
67	20.4	12	0.0327	0.1895
68	14.3	10.7	0.0161	0.0879
69	15.1	10.9	0.0179	0.0992
70	14.1	10.6	0.0156	0.0852
71	16.8	11.3	0.0222	0.1253
72	20.4	12	0.0327	0.1895
73	18.7	11.7	0.0275	0.1577
74	14.2	10.6	0.0158	0.0866
75	12.7	10.1	0.0127	0.0673
76	19.1	11.8	0.0287	0.1649
77	16.3	11.2	0.0209	0.1173
78	8.6	8.2	0.0058	0.0265
79	20.1	11.9	0.0317	0.1837
80	19.6	11.9	0.0302	0.1742
81	16	11.1	0.0201	0.1127
82	12.4	10	0.0121	0.0637
83	17.7	11.5	0.0246	0.1402
84	14.7	10.8	0.017	0.0935
85	17.5	11.5	0.0241	0.1368
86	18.8	11.7	0.0278	0.1595
87	19.6	11.9	0.0302	0.1742
88	15.2	10.9	0.0181	0.1007
89	19.4	11.8	0.0296	0.1705
90	14.8	10.8	0.0172	0.0949
91	16.3	11.2	0.0209	0.1173
92	17.6	11.5	0.0243	0.1385
93	16.2	11.2	0.0206	0.1157
94	18	11.6	0.0254	0.1453
95	8.4	8.1	0.0055	0.025
96	18.8	11.7	0.0278	0.1595
97	11.2	9.6	0.0099	0.0503
98	17.2	11.4	0.0232	0.1318
99	19.8	11.9	0.0308	0.178
100	16.9	11.3	0.0224	0.1269
101	20.2	12	0.032	0.1856
102	17.4	11.4	0.0238	0.1351
103	15.6	11	0.0191	0.1066
104	21	12.1	0.0346	0.2014
105	20.3	12	0.0324	0.1876
106	16.6	11.3	0.0216	0.1221
107	17.7	11.5	0.0246	0.1402
108	15.4	11	0.0186	0.1036
109	16.6	11.3	0.0216	0.1221
110	13.9	10.5	0.0152	0.0825
111	16.5	11.2	0.0214	0.1205
112	5.9	6.1	0.0027	0.0097

## Sheet: 2019
Sample	DBH	H	BA	V
1	17.4	11.4	0.0238	0.1351
2	9.2	8.6	0.0066	0.0313
3	17.1	11.4	0.023	0.1302
4	22.2	12.3	0.0387	0.2261
5	19.6	11.9	0.0302	0.1742
6	12.7	10.1	0.0127	0.0673
7	13.5	10.4	0.0143	0.0773
8	20.2	12	0.032	0.1856
9	17.6	11.5	0.0243	0.1385
10	19.5	11.8	0.0299	0.1723
11	23.1	12.4	0.0419	0.2455
12	20.8	12.1	0.034	0.1974
13	17.9	11.5	0.0252	0.1436
14	19.1	11.8	0.0287	0.1649
15	16.5	11.2	0.0214	0.1205
16	15.5	11	0.0189	0.1051
17	18.9	11.7	0.0281	0.1613
18	15.9	11.1	0.0199	0.1111
19	22.1	12.2	0.0384	0.224
20	25	12.6	0.0491	0.2889
21	17.8	11.5	0.0249	0.1419
22	13.4	10.4	0.0141	0.076
23	18.7	11.7	0.0275	0.1577
24	22.9	12.4	0.0412	0.2412
25	22.8	12.3	0.0408	0.239
26	17.5	11.5	0.0241	0.1368
27	22.5	12.3	0.0398	0.2325
28	19.8	11.9	0.0308	0.178
29	23.1	12.4	0.0419	0.2455
30	16.6	11.3	0.0216	0.1221
31	21.7	12.2	0.037	0.2157
32	21	12.1	0.0346	0.2014
33	17.3	11.4	0.0235	0.1335
34	15.8	11.1	0.0196	0.1096
35	16	11.1	0.0201	0.1127
36	19.1	11.8	0.0287	0.1649
37	22.3	12.3	0.0391	0.2283
38	19.1	11.8	0.0287	0.1649
39	17.1	11.4	0.023	0.1302
40	23.1	12.4	0.0419	0.2455
41	19.5	11.8	0.0299	0.1723
42	17.3	11.4	0.0235	0.1335
43	23	12.4	0.0415	0.2433
44	23.6	12.4	0.0437	0.2566
45	20.9	12.1	0.0343	0.1994
46	17.7	11.5	0.0246	0.1402
47	17.8	11.5	0.0249	0.1419
48	21.7	12.2	0.037	0.2157
49	19.8	11.9	0.0308	0.178
50	11.6	9.7	0.0106	0.0546
51	19.9	11.9	0.0311	0.1799
52	16.5	11.2	0.0214	0.1205
53	17.7	11.5	0.0246	0.1402
54	16.8	11.3	0.0222	0.1253
55	16.8	11.3	0.0222	0.1253
56	20.2	12	0.032	0.1856
57	10.5	9.2	0.0087	0.0432
58	24.5	12.6	0.0471	0.2772
59	22.1	12.2	0.0384	0.224
60	13	10.2	0.0133	0.071
61	14	10.6	0.0154	0.0839
62	20.2	12	0.032	0.1856
63	20.3	12	0.0324	0.1876
64	22.1	12.2	0.0384	0.224
65	21.4	12.1	0.036	0.2095
66	20.5	12	0.033	0.1915
67	17.3	11.4	0.0235	0.1335
68	18	11.6	0.0254	0.1453
69	22.1	12.2	0.0384	0.224
70	21.6	12.2	0.0366	0.2136
71	21.8	12.2	0.0373	0.2177
72	22.1	12.2	0.0384	0.224
73	16.3	11.2	0.0209	0.1173
74	8.6	8.2	0.0058	0.0265
75	22.9	12.4	0.0412	0.2412
76	21.5	12.2	0.0363	0.2115
77	23.6	12.4	0.0437	0.2566
78	23.5	12.4	0.0434	0.2544
79	22.3	12.3	0.0391	0.2283
80	21.9	12.2	0.0377	0.2198
81	16.5	11.2	0.0214	0.1205
82	19.7	11.9	0.0305	0.1761
83	14.2	10.6	0.0158	0.0866
84	19.1	11.8	0.0287	0.1649
85	18	11.6	0.0254	0.1453
86	21.5	12.2	0.0363	0.2115
87	14.7	10.8	0.017	0.0935
88	17.5	11.5	0.0241	0.1368
89	15.2	10.9	0.0181	0.1007
90	14.8	10.8	0.0172	0.0949
91	17.6	11.5	0.0243	0.1385
92	16.9	11.3	0.0224	0.1269
93	15.6	11	0.0191	0.1066
94	15.4	11	0.0186	0.1036
95	16.5	11.2	0.0214	0.1205
96	15.8	11.1	0.0196	0.1096
97	21.5	12.2	0.0363	0.2115
98	14.7	10.8	0.017	0.0935
99	17.5	11.5	0.0241	0.1368
100	15.2	10.9	0.0181	0.1007
101	23.6	12.4	0.0437	0.2566
102	23.5	12.4	0.0434	0.2544
103	22.3	12.3	0.0391	0.2283

## Sheet: 2020
Sample	DBH	H	BA	V
1	22.2	15.2	0.0387	0.286
2	25.5	19.1	0.0511	0.4687
3	23.1	16.2	0.0419	0.3287
4	23.6	16.8	0.0437	0.3545
5	21.7	14.7	0.037	0.2644
6	20.9	13.9	0.0343	0.2327
7	19.4	12.5	0.0296	0.1818
8	19.3	12.5	0.0293	0.1788
9	18.5	11.8	0.0269	0.1561
10	20.7	13.7	0.0337	0.2253
11	25.7	19.3	0.0519	0.4823
12	15.8	9.9	0.0196	0.0969
13	15.7	9.8	0.0194	0.0952
14	19.9	13	0.0311	0.1976
15	20.1	13.2	0.0317	0.2042
16	11.6	7.9	0.0106	0.0434
17	26.8	20.8	0.0564	0.5629
18	21.5	14.5	0.0363	0.2562
19	17.5	11	0.0241	0.1313
20	20.6	13.6	0.0333	0.2216
21	23.8	17	0.0445	0.3654
22	17.4	11	0.0238	0.129
23	14	8.9	0.0154	0.0694
24	15	9.4	0.0177	0.0837
25	19.2	12.4	0.029	0.1758
26	10.8	7.6	0.0092	0.0369
27	21	14	0.0346	0.2365
28	18.4	11.7	0.0266	0.1535
29	24.4	17.7	0.0468	0.3994
30	21.8	14.8	0.0373	0.2686
31	22.3	15.3	0.0391	0.2905
32	17.8	11.2	0.0249	0.1383
33	19.5	12.6	0.0299	0.1849
34	23.6	16.8	0.0437	0.3545
35	26.9	20.9	0.0568	0.5707
36	21.2	14.2	0.0353	0.2442
37	24.5	17.8	0.0471	0.4054
38	17.9	11.3	0.0252	0.1408
39	24.5	17.8	0.0471	0.4054
40	24.2	17.5	0.046	0.3878
41	19.5	12.6	0.0299	0.1849
42	23.8	17	0.0445	0.3654
43	17.1	10.7	0.023	0.1224
44	18.8	12	0.0278	0.1643
45	20.6	13.6	0.0333	0.2216
46	14.5	9.1	0.0165	0.0762
47	21.2	14.2	0.0353	0.2442
48	20.8	13.8	0.034	0.229
49	18.8	12	0.0278	0.1643
50	19.6	12.7	0.0302	0.188
51	23.1	16.2	0.0419	0.3287
52	23.5	16.7	0.0434	0.3492
53	19	12.2	0.0284	0.17
54	15.1	9.5	0.0179	0.0852
55	19.7	12.8	0.0305	0.1911
56	22.7	15.8	0.0405	0.3091
57	23.7	16.9	0.0441	0.3599
58	19	12.2	0.0284	0.17
59	20.9	13.9	0.0343	0.2327
60	23.3	16.4	0.0426	0.3388
61	23.5	16.7	0.0434	0.3492
62	19	12.2	0.0284	0.17
63	18.2	11.6	0.026	0.1483
64	19.1	12.3	0.0287	0.1729
65	17.6	11.1	0.0243	0.1336
66	10	7.4	0.0079	0.0312
67	22.8	15.9	0.0408	0.3139
68	25.4	19	0.0507	0.462
69	23.6	16.8	0.0437	0.3545
70	19	12.2	0.0284	0.17
71	17.1	10.7	0.023	0.1224
72	20.4	13.4	0.0327	0.2145
73	22.9	16	0.0412	0.3188
74	24	17.2	0.0452	0.3764
75	16.8	10.5	0.0222	0.116
76	14	8.9	0.0154	0.0694
77	17.3	10.9	0.0235	0.1268
78	16.3	10.2	0.0209	0.1061
79	16.5	10.3	0.0214	0.11
80	18	11.4	0.0254	0.1432
81	17.5	11	0.0241	0.1313
82	18.5	11.8	0.0269	0.1561
83	17.6	11.1	0.0243	0.1336
84	19.5	12.6	0.0299	0.1849
85	17.5	11	0.0241	0.1313
86	16	10	0.0201	0.1005
87	17.8	11.2	0.0249	0.1383
88	13.4	8.6	0.0141	0.0619
89	18	11.4	0.0254	0.1432
90	16.6	10.4	0.0216	0.112
91	19.1	12.3	0.0287	0.1729
