# Supplementary material for: Effect of Thinning on Tree Differentiation, Productivity and Carbon Stocks of Cryptomeria japonica Plantations
Source: Ecol Evol. 2025 May 7;15(5):e71418. doi: 10.1002/ece3.71418 (PMC12058209; doi:10.1002/ece3.71418)
Supplement: Supplementary file 1 — Data S1. [file ECE3-15-e71418-s001.zip › T2-2.xls]

## Sheet: 2014
Sample	DBH	H	BA	V
1	13.4	8.8	0.0141	0.0637
2	15.7	9.3	0.0194	0.0903
3	16.42	9.5	0.0212	0.0995
4	8.83	7.2	0.0061	0.0239
5	14.81	9.2	0.0172	0.0795
6	17.82	9.7	0.0249	0.1186
7	15.83	9.4	0.0197	0.0919
8	15.31	9.3	0.0184	0.0855
9	15.22	9.2	0.0182	0.0844
10	14.25	9	0.0159	0.073
11	15.21	9.2	0.0182	0.0843
12	14.62	9.1	0.0168	0.0772
13	13.2	8.8	0.0137	0.0615
14	12.12	8.4	0.0115	0.0507
15	14.83	9.2	0.0173	0.0797
16	12.51	8.6	0.0123	0.0545
17	16.45	9.5	0.0213	0.0999
18	18.73	9.9	0.0276	0.1318
19	14.7	9.1	0.017	0.0782
20	14.46	9.1	0.0164	0.0754
21	14.4	9.1	0.0163	0.0747
22	12.8	8.6	0.0129	0.0574
23	14.12	9	0.0157	0.0715
24	16.73	9.5	0.022	0.1036
25	14.11	9	0.0156	0.0714
26	17.32	9.7	0.0236	0.1116
27	14.83	9.2	0.0173	0.0797
28	8.5	7	0.0057	0.0218
29	8.7	7.1	0.0059	0.0231
30	10.32	7.8	0.0084	0.0349
31	16.75	9.6	0.022	0.1039
32	18.2	9.8	0.026	0.124
33	17.01	9.6	0.0227	0.1074
34	16.32	9.5	0.0209	0.0982
35	18.03	9.8	0.0255	0.1216
36	14.41	9.1	0.0163	0.0748
37	17.3	9.6	0.0235	0.1113
38	16.47	9.5	0.0213	0.1002
39	16.63	9.5	0.0217	0.1023
40	18.2	9.8	0.026	0.124
41	14.92	9.2	0.0175	0.0808
42	16.45	9.5	0.0213	0.0999
43	12	8.4	0.0113	0.0496
44	13.02	8.7	0.0133	0.0597
45	12.8	8.6	0.0129	0.0574
46	11.61	8.3	0.0106	0.046
47	6.52	5.8	0.0033	0.011
48	17.13	9.6	0.023	0.109
49	10.5	7.9	0.0087	0.0364
50	11.32	8.2	0.0101	0.0434
51	15.95	9.4	0.02	0.0934
52	15.02	9.2	0.0177	0.082
53	13.62	8.9	0.0146	0.066
54	7.51	6.4	0.0044	0.0159
55	9.62	7.5	0.0073	0.0295
56	9.13	7.3	0.0065	0.026
57	15.21	9.2	0.0182	0.0843
58	17.13	9.6	0.023	0.109
59	12.6	8.6	0.0125	0.0554
60	8.83	7.2	0.0061	0.0239
61	13.32	8.8	0.0139	0.0628
62	10.25	7.8	0.0083	0.0343
63	6.3	5.6	0.0031	0.01
64	11.53	8.3	0.0104	0.0452
65	10.31	7.8	0.0083	0.0348
66	11.35	8.2	0.0101	0.0436
67	16	9.4	0.0201	0.0941
68	5.4	4.8	0.0023	0.0065
69	16.1	9.4	0.0204	0.0954
70	12.07	8.4	0.0114	0.0503
71	13.21	8.8	0.0137	0.0617
72	13.55	8.8	0.0144	0.0653
73	10.42	7.9	0.0085	0.0357
74	8.63	7.1	0.0058	0.0226
75	13.91	8.9	0.0152	0.0692
76	15.2	9.2	0.0181	0.0841
77	17.4	9.7	0.0238	0.1127
78	16.21	9.4	0.0206	0.0968
79	16.72	9.5	0.022	0.1035
80	13	8.7	0.0133	0.0595
81	10.71	8	0.009	0.0381
82	8.1	6.8	0.0052	0.0193
83	16.22	9.5	0.0207	0.0969
84	16.43	9.5	0.0212	0.0996
85	13.3	8.8	0.0139	0.0626
86	6.8	6	0.0036	0.0123
87	6.6	5.8	0.0034	0.0113
88	14	9	0.0154	0.0702
89	13.43	8.8	0.0142	0.064
90	17.89	9.7	0.0251	0.1196
91	10.7	8	0.009	0.038
92	9.33	7.4	0.0068	0.0274
93	15.71	9.3	0.0194	0.0904
94	16.25	9.5	0.0207	0.0973
95	5.4	4.8	0.0023	0.0065
96	14.4	9.1	0.0163	0.0747
97	12.53	8.6	0.0123	0.0547
98	8.91	7.2	0.0062	0.0245
99	7.7	6.5	0.0047	0.017
100	13.96	9	0.0153	0.0697
101	9.12	7.3	0.0065	0.0259

## Sheet: 2016
Sample	DBH	H	BA	V
1	14.6	9.1	0.0167	0.077
2	17.2	9.6	0.0232	0.1099
3	17.5	9.7	0.0241	0.1141
4	9.1	7.3	0.0065	0.0258
5	16.2	9.4	0.0206	0.0966
6	18.8	9.9	0.0278	0.1329
7	16.5	9.5	0.0214	0.1006
8	17.1	9.6	0.023	0.1086
9	16.3	9.5	0.0209	0.0979
10	15.8	9.4	0.0196	0.0915
11	16.6	9.5	0.0216	0.1019
12	15.6	9.3	0.0191	0.089
13	14.7	9.1	0.017	0.0782
14	13.2	8.8	0.0137	0.0615
15	15.1	9.2	0.0179	0.0829
16	13.9	8.9	0.0152	0.0691
17	18	9.8	0.0254	0.1211
18	19.4	10	0.0296	0.142
19	16.7	9.5	0.0219	0.1032
20	15.6	9.3	0.0191	0.089
21	15.6	9.3	0.0191	0.089
22	14.3	9	0.0161	0.0736
23	15.2	9.2	0.0181	0.0841
24	17	9.6	0.0227	0.1072
25	15.5	9.3	0.0189	0.0878
26	18.3	9.8	0.0263	0.1255
27	15.5	9.3	0.0189	0.0878
28	10.3	7.8	0.0083	0.0347
29	9.9	7.6	0.0077	0.0316
30	11.3	8.2	0.01	0.0432
31	18.3	9.8	0.0263	0.1255
32	20.3	10.1	0.0324	0.1561
33	18.4	9.8	0.0266	0.1269
34	17.3	9.6	0.0235	0.1113
35	18.7	9.9	0.0275	0.1314
36	16.2	9.4	0.0206	0.0966
37	18.5	9.8	0.0269	0.1284
38	16.8	9.6	0.0222	0.1045
39	17.3	9.6	0.0235	0.1113
40	19.2	10	0.029	0.1389
41	16	9.4	0.0201	0.0941
42	18	9.8	0.0254	0.1211
43	13	8.7	0.0133	0.0595
44	14	9	0.0154	0.0702
45	15.5	9.3	0.0189	0.0878
46	13	8.7	0.0133	0.0595
47	7.6	6.5	0.0045	0.0164
48	17.4	9.7	0.0238	0.1127
49	12.5	8.6	0.0123	0.0544
50	12.3	8.5	0.0119	0.0525
51	17.5	9.7	0.0241	0.1141
52	16.1	9.4	0.0204	0.0954
53	14.7	9.1	0.017	0.0782
54	8.9	7.2	0.0062	0.0244
55	10.6	7.9	0.0088	0.0372
56	9.8	7.6	0.0075	0.0309
57	17	9.6	0.0227	0.1072
58	17.8	9.7	0.0249	0.1183
59	13.8	8.9	0.015	0.068
60	9.5	7.5	0.0071	0.0286
61	14.4	9.1	0.0163	0.0747
62	11.8	8.3	0.0109	0.0477
63	9	7.2	0.0064	0.0251
64	12.2	8.5	0.0117	0.0515
65	12.1	8.4	0.0115	0.0505
66	12.9	8.7	0.0131	0.0584
67	17.2	9.6	0.0232	0.1099
68	6.4	5.7	0.0032	0.0104
69	17.3	9.6	0.0235	0.1113
70	12.4	8.5	0.0121	0.0534
71	15	9.2	0.0177	0.0817
72	15.1	9.2	0.0179	0.0829
73	11.4	8.2	0.0102	0.0441
74	9.3	7.4	0.0068	0.0272
75	15.7	9.3	0.0194	0.0903
76	16.9	9.6	0.0224	0.1059
77	18.6	9.9	0.0272	0.1299
78	18	9.8	0.0254	0.1211
79	17.8	9.7	0.0249	0.1183
80	15	9.2	0.0177	0.0817
81	12.5	8.6	0.0123	0.0544
82	9.3	7.4	0.0068	0.0272
83	17.2	9.6	0.0232	0.1099
84	17.1	9.6	0.023	0.1086
85	15.3	9.3	0.0184	0.0853
86	8.8	7.1	0.0061	0.0237
87	7.8	6.6	0.0048	0.0175
88	16.4	9.5	0.0211	0.0992
89	14.9	9.2	0.0174	0.0805
90	19	9.9	0.0284	0.1359
91	13.4	8.8	0.0141	0.0637
92	10	7.7	0.0079	0.0324
93	17.5	9.7	0.0241	0.1141
94	18.9	9.9	0.0281	0.1343
95	6.6	5.8	0.0034	0.0113
96	16.8	9.6	0.0222	0.1045
97	13.2	8.8	0.0137	0.0615
98	10.7	8	0.009	0.038
99	10.4	7.8	0.0085	0.0355
100	15.3	9.3	0.0184	0.0853
101	10.2	7.8	0.0082	0.0339

## Sheet: 2017
Sample	DBH	H	BA	V
1	16.6	9.5	0.0216	0.1019
2	18.2	9.8	0.026	0.124
3	18.8	9.9	0.0278	0.1329
4	16.3	9.5	0.0209	0.0979
5	18	9.8	0.0254	0.1211
6	16.3	9.5	0.0209	0.0979
7	16.5	9.5	0.0214	0.1006
8	13.9	8.9	0.0152	0.0691
9	21.3	10.2	0.0356	0.1726
10	21.5	10.3	0.0363	0.1759
11	14.6	9.1	0.0167	0.077
12	11.5	8.2	0.0104	0.045
13	18	9.8	0.0254	0.1211
14	20.8	10.2	0.034	0.1642
15	16.6	9.5	0.0216	0.1019
16	17.1	9.6	0.023	0.1086
17	18.5	9.8	0.0269	0.1284
18	17.4	9.7	0.0238	0.1127
19	18.6	9.9	0.0272	0.1299
20	17.8	9.7	0.0249	0.1183
21	18.5	9.8	0.0269	0.1284
22	18.6	9.9	0.0272	0.1299
23	11.6	8.3	0.0106	0.0459
24	13.1	8.7	0.0135	0.0605
25	20.5	10.1	0.033	0.1593
26	20.6	10.1	0.0333	0.161
27	17.8	9.7	0.0249	0.1183
28	20.6	10.1	0.0333	0.161
29	20	10.1	0.0314	0.1513
30	17.3	9.6	0.0235	0.1113
31	16.8	9.6	0.0222	0.1045
32	11.4	8.2	0.0102	0.0441
33	18.5	9.8	0.0269	0.1284
34	18.4	9.8	0.0266	0.1269
35	21.2	10.2	0.0353	0.1709
36	20.6	10.1	0.0333	0.161
37	21.2	10.2	0.0353	0.1709
38	20.3	10.1	0.0324	0.1561
39	23.3	10.5	0.0426	0.2077
40	20.5	10.1	0.033	0.1593
41	19.6	10	0.0302	0.145
42	16	9.4	0.0201	0.0941
43	18	9.8	0.0254	0.1211
44	19.3	10	0.0293	0.1404
45	12.5	8.6	0.0123	0.0544
46	10.6	7.9	0.0088	0.0372
47	19.3	10	0.0293	0.1404
48	18.2	9.8	0.026	0.124
49	11.8	8.3	0.0109	0.0477
50	18.5	9.8	0.0269	0.1284
51	18.9	9.9	0.0281	0.1343
52	17.5	9.7	0.0241	0.1141
53	21.1	10.2	0.035	0.1692
54	20.9	10.2	0.0343	0.1659
55	20	10.1	0.0314	0.1513
56	18.4	9.8	0.0266	0.1269
57	19.6	10	0.0302	0.145
58	19.4	10	0.0296	0.142
59	17.4	9.7	0.0238	0.1127
60	17	9.6	0.0227	0.1072
61	8.5	7	0.0057	0.0218
62	17.1	9.6	0.023	0.1086
63	16.6	9.5	0.0216	0.1019
64	17.9	9.8	0.0252	0.1197
65	19.5	10	0.0299	0.1435
66	15.8	9.4	0.0196	0.0915
67	20.8	10.2	0.034	0.1642
68	20	10.1	0.0314	0.1513
69	21	10.2	0.0346	0.1676
70	17.6	9.7	0.0243	0.1155
71	15.5	9.3	0.0189	0.0878
72	12	8.4	0.0113	0.0496
73	21.2	10.2	0.0353	0.1709
74	15.4	9.3	0.0186	0.0866
75	11	8.1	0.0095	0.0406
76	9	7.2	0.0064	0.0251
77	14.7	9.1	0.017	0.0782
78	16.9	9.6	0.0224	0.1059
79	18.5	9.8	0.0269	0.1284
80	10.6	7.9	0.0088	0.0372
81	14.6	9.1	0.0167	0.077
82	12.3	8.5	0.0119	0.0525
83	11.9	8.4	0.0111	0.0486
84	11.3	8.2	0.01	0.0432
85	16.3	9.5	0.0209	0.0979
86	16.5	9.5	0.0214	0.1006
87	16.5	9.5	0.0214	0.1006
88	14.2	9	0.0158	0.0724
89	15.1	9.2	0.0179	0.0829
90	17.3	9.6	0.0235	0.1113
91	9.2	7.3	0.0066	0.0265
92	14	9	0.0154	0.0702
93	12.6	8.6	0.0125	0.0554
94	12.5	8.6	0.0123	0.0544
95	11.4	8.2	0.0102	0.0441
96	7.8	6.6	0.0048	0.0175
97	16.1	9.4	0.0204	0.0954
98	14	9	0.0154	0.0702
99	13.5	8.8	0.0143	0.0647
100	10.7	8	0.009	0.038
101	14.7	9.1	0.017	0.0782

## Sheet: 2018
Sample	DBH	H	BA	V
1	10.8	9.4	0.0092	0.0462
2	19.9	11.9	0.0311	0.1799
3	17	11.3	0.0227	0.1285
4	17.5	11.5	0.0241	0.1368
5	15.5	11	0.0189	0.1051
6	16.4	11.2	0.0211	0.1189
7	17.8	11.5	0.0249	0.1419
8	13.5	10.4	0.0143	0.0773
9	18.5	11.7	0.0269	0.1541
10	14.1	10.6	0.0156	0.0852
11	13.3	10.3	0.0139	0.0747
12	23.3	12.4	0.0426	0.25
13	11.9	9.8	0.0111	0.0579
14	19.3	11.8	0.0293	0.1686
15	16.4	11.2	0.0211	0.1189
16	21.4	12.1	0.036	0.2095
17	19.1	11.8	0.0287	0.1649
18	18.3	11.6	0.0263	0.1506
19	12.4	10	0.0121	0.0637
20	14	10.6	0.0154	0.0839
21	20.6	12	0.0333	0.1934
22	18.4	11.6	0.0266	0.1523
23	15.3	10.9	0.0184	0.1021
24	16.5	11.2	0.0214	0.1205
25	13	10.2	0.0133	0.071
26	15.2	10.9	0.0181	0.1007
27	17.7	11.5	0.0246	0.1402
28	8.1	7.9	0.0052	0.0228
29	11.1	9.5	0.0097	0.0493
30	21.4	12.1	0.036	0.2095
31	15.9	11.1	0.0199	0.1111
32	12.8	10.2	0.0129	0.0685
33	16.3	11.2	0.0209	0.1173
34	10.4	9.2	0.0085	0.0422
35	19.1	11.8	0.0287	0.1649
36	12.4	10	0.0121	0.0637
37	18.6	11.7	0.0272	0.1559
38	16.1	11.1	0.0204	0.1142
39	17.9	11.5	0.0252	0.1436
40	18.2	11.6	0.026	0.1488
41	9.9	8.9	0.0077	0.0375
42	21.8	12.2	0.0373	0.2177
43	23	12.4	0.0415	0.2433
44	19.5	11.8	0.0299	0.1723
45	18	11.6	0.0254	0.1453
46	21.2	12.1	0.0353	0.2054
47	19.9	11.9	0.0311	0.1799
48	20.6	12	0.0333	0.1934
49	20.7	12	0.0337	0.1954
50	19.9	11.9	0.0311	0.1799
51	17.4	11.4	0.0238	0.1351
52	19.6	11.9	0.0302	0.1742
53	23.2	12.4	0.0423	0.2477
54	21.4	12.1	0.036	0.2095
55	18.6	11.7	0.0272	0.1559
56	23.4	12.4	0.043	0.2522
57	22.4	12.3	0.0394	0.2304
58	21.5	12.2	0.0363	0.2115
59	19.4	11.8	0.0296	0.1705
60	22.1	12.2	0.0384	0.224
61	25.2	12.6	0.0499	0.2936
62	12.9	10.2	0.0131	0.0697
63	22.1	12.2	0.0384	0.224
64	18.5	11.7	0.0269	0.1541
65	21.6	12.2	0.0366	0.2136
66	19.5	11.8	0.0299	0.1723
67	23.5	12.4	0.0434	0.2544
68	16	11.1	0.0201	0.1127
69	12.1	9.9	0.0115	0.0602
70	21.7	12.2	0.037	0.2157
71	20.4	12	0.0327	0.1895
72	20.8	12.1	0.034	0.1974
73	17.1	11.4	0.023	0.1302
74	21.3	12.1	0.0356	0.2075
75	13.7	10.5	0.0147	0.0799
76	11.4	9.6	0.0102	0.0524
77	20.3	12	0.0324	0.1876
78	21.1	12.1	0.035	0.2034
79	19.8	11.9	0.0308	0.178
80	19.4	11.8	0.0296	0.1705
81	21.2	12.1	0.0353	0.2054
82	17.3	11.4	0.0235	0.1335
83	17	11.3	0.0227	0.1285
84	22.3	12.3	0.0391	0.2283
85	20.3	12	0.0324	0.1876
86	17.3	11.4	0.0235	0.1335
87	15.9	11.1	0.0199	0.1111
88	13.2	10.3	0.0137	0.0735
89	22.2	12.3	0.0387	0.2261
90	14.1	10.6	0.0156	0.0852
91	21.1	12.1	0.035	0.2034
92	20.1	11.9	0.0317	0.1837
93	19.7	11.9	0.0305	0.1761
94	18	11.6	0.0254	0.1453
95	18.1	11.6	0.0257	0.1471
96	17.5	11.5	0.0241	0.1368
97	17.3	11.4	0.0235	0.1335
98	22.5	12.3	0.0398	0.2325
99	21.8	12.2	0.0373	0.2177
100	12.3	10	0.0119	0.0625

## Sheet: 2019
Sample	DBH	H	BA	V
1	16.3	11.6	11.5512	0.1215
2	9.7	8.4	8.4179	0.0338
3	18.6	12.8	12.8168	0.1725
4	19.7	13.4	13.3994	0.2008
5	20.4	13.8	13.7551	0.22
6	14.1	10.4	10.3614	0.0832
7	15.8	11.3	11.2756	0.1119
8	12.7	9.7	9.6579	0.0638
9	17.9	12.4	12.4355	0.1558
10	14.2	10.4	10.4137	0.0847
11	16	11.4	11.3856	0.1157
12	20.4	13.8	13.7551	0.22
13	8.7	8.1	8.1169	0.0267
14	16.4	11.6	11.6065	0.1235
15	14.2	10.4	10.4137	0.0847
16	17.3	12.1	12.1048	0.1423
17	12.1	9.4	9.3766	0.0567
18	17.8	12.4	12.3805	0.1535
19	16	11.4	11.3856	0.1157
20	20.5	13.8	13.8047	0.2228
21	11.9	9.3	9.286	0.0544
22	19.9	13.5	13.5024	0.2062
23	19.5	13.3	13.2954	0.1954
24	21.1	14.1	14.0954	0.24
25	21.2	14.1	14.1426	0.2429
26	23.6	15.1	15.1405	0.3173
27	21.5	14.3	14.2819	0.2518
28	23	14.9	14.9183	0.2981
29	18.3	12.7	12.6541	0.1652
30	19	13	13.0315	0.1825
31	18.3	12.7	12.6541	0.1652
32	19.1	13.1	13.0847	0.1851
33	13.3	10	9.9522	0.0717
34	18.4	12.7	12.7085	0.1676
35	19.2	13.1	13.1377	0.1876
36	17.2	12	12.0495	0.1401
37	21.3	14.2	14.1894	0.2459
38	25.3	15.6	15.6483	0.3728
39	23.3	15	15.032	0.3077
40	21	14	14.0479	0.2371
41	12.4	9.5	9.5155	0.0602
42	14	10.3	10.3093	0.0817
43	20.5	13.8	13.8047	0.2228
44	22.6	14.8	14.7592	0.2855
45	24.4	15.4	15.4034	0.3433
46	21.3	14.2	14.1894	0.2459
47	24	15.3	15.277	0.3303
48	21.1	14.1	14.0954	0.24
49	19.2	13.1	13.1377	0.1876
50	23.9	15.2	15.2438	0.327
51	24.2	15.3	15.3415	0.3368
52	24	15.3	15.277	0.3303
53	24.8	15.5	15.5192	0.3564
54	26.9	15.9	15.9317	0.4246
55	19.9	13.5	13.5024	0.2062
56	22.6	14.8	14.7592	0.2855
57	23.8	15.2	15.21	0.3238
58	13.6	10.1	10.1036	0.0758
59	16.5	11.7	11.6619	0.1255
60	20.6	13.9	13.854	0.2256
61	20.3	13.7	13.7052	0.2172
62	19.9	13.5	13.5024	0.2062
63	22.1	14.5	14.5491	0.27
64	18.1	12.5	12.545	0.1605
65	23.1	15	14.9567	0.3013
66	15.7	11.2	11.2207	0.11
67	20.1	13.6	13.6044	0.2116
68	14.1	10.4	10.3614	0.0832
69	25.8	15.8	15.7589	0.3892
70	22.5	14.7	14.7182	0.2824
71	14.9	10.8	10.7857	0.096
72	14.4	10.5	10.519	0.0878
73	18.2	12.6	12.5996	0.1628
74	18.6	12.8	12.8168	0.1725
75	20.4	13.8	13.7551	0.22
76	18	12.5	12.4903	0.1581
77	17.7	12.3	12.3255	0.1512
78	12.6	9.6	9.6101	0.0626
79	14.8	10.7	10.732	0.0943
80	19.9	13.5	13.5024	0.2062
81	12.5	9.6	9.5626	0.0614
82	16.4	11.6	11.6065	0.1235
83	18.8	12.9	12.9245	0.1775
84	13.1	9.9	9.8528	0.069
85	15.7	11.2	11.2207	0.11
86	18.3	12.7	12.6541	0.1652
87	17.3	12.1	12.1048	0.1423
88	15.3	11	11.0021	0.1028
89	11.4	9.1	9.0672	0.0491
90	16.6	11.7	11.7172	0.1275
91	12	9.3	9.3311	0.0555
92	16.8	11.8	11.828	0.1316
93	14.6	10.6	10.6251	0.091

## Sheet: 2020
Sample	DBH	H	BA	V
1	21.2	14.1	0.0353	0.2429
2	23	14.9	0.0415	0.2981
3	16.8	11.8	0.0222	0.1316
4	22.3	14.6	0.0391	0.2762
5	23.4	15.1	0.043	0.3109
6	25.5	15.7	0.0511	0.3794
7	22.7	14.8	0.0405	0.2887
8	20.8	14	0.034	0.2313
9	17.6	12.3	0.0243	0.149
10	24	15.3	0.0452	0.3303
11	23.1	15	0.0419	0.3013
12	22.4	14.7	0.0394	0.2793
13	26.4	15.9	0.0547	0.4086
14	15.6	11.2	0.0191	0.1082
15	27.2	16	0.0581	0.434
16	23.9	15.2	0.0449	0.327
17	27	15.9	0.0573	0.4277
18	24.9	15.5	0.0487	0.3597
19	22.3	14.6	0.0391	0.2762
20	26.4	15.9	0.0547	0.4086
21	25.7	15.7	0.0519	0.3859
22	27.5	16	0.0594	0.4433
23	21.7	14.4	0.037	0.2578
24	20.8	14	0.034	0.2313
25	22.9	14.9	0.0412	0.295
26	17.6	12.3	0.0243	0.149
27	17.4	12.2	0.0238	0.1445
28	26.1	15.8	0.0535	0.3989
29	21.5	14.3	0.0363	0.2518
30	20.5	13.8	0.033	0.2228
31	19.1	13.1	0.0287	0.1851
32	24.3	15.4	0.0464	0.3401
33	21.8	14.4	0.0373	0.2609
34	20	13.6	0.0314	0.2089
35	17.2	12	0.0232	0.1401
36	23.5	15.1	0.0434	0.3141
37	20.5	13.8	0.033	0.2228
38	24	15.3	0.0452	0.3303
39	21.2	14.1	0.0353	0.2429
40	26.6	15.9	0.0556	0.415
41	15.2	10.9	0.0181	0.1011
42	20.4	13.8	0.0327	0.22
43	19.3	13.2	0.0293	0.1902
44	14.5	10.6	0.0165	0.0894
45	20.1	13.6	0.0317	0.2116
46	17.9	12.4	0.0252	0.1558
47	15.6	11.2	0.0191	0.1082
48	13.4	10	0.0141	0.073
49	17.8	12.4	0.0249	0.1535
50	15.9	11.3	0.0199	0.1138
51	21.8	14.4	0.0373	0.2609
52	25.3	15.6	0.0503	0.3728
53	16.5	11.7	0.0214	0.1255
54	19.8	13.5	0.0308	0.2035
55	16.1	11.4	0.0204	0.1176
56	17	11.9	0.0227	0.1358
57	18.9	13	0.0281	0.18
58	14.8	10.7	0.0172	0.0943
59	18.9	13	0.0281	0.18
60	22.2	14.6	0.0387	0.2731
61	20.9	14	0.0343	0.2342
62	21	14	0.0346	0.2371
63	18.5	12.8	0.0269	0.1701
64	21.5	14.3	0.0363	0.2518
65	21.2	14.1	0.0353	0.2429
66	20.8	14	0.034	0.2313
67	21.1	14.1	0.035	0.24
68	24.8	15.5	0.0483	0.3564
69	14.8	10.7	0.0172	0.0943
70	24.4	15.4	0.0468	0.3433
71	13.9	10.3	0.0152	0.0802
72	26	15.8	0.0531	0.3957
73	26.1	15.8	0.0535	0.3989
74	18.8	12.9	0.0278	0.1775
75	29.3	15.9	0.0674	0.495
76	24.2	15.3	0.046	0.3368
77	21	14	0.0346	0.2371
78	13.6	10.1	0.0145	0.0758
79	14.8	10.7	0.0172	0.0943
80	17.5	12.2	0.0241	0.1467
81	13.8	10.2	0.015	0.0787
82	19.9	13.5	0.0311	0.2062
83	14.6	10.6	0.0167	0.091
84	16.7	11.8	0.0219	0.1296
85	15.8	11.3	0.0196	0.1119
86	15.9	11.3	0.0199	0.1138
87	13	9.8	0.0133	0.0677
88	16.7	11.8	0.0219	0.1296
89	14.4	10.5	0.0163	0.0878
90	14.2	10.4	0.0158	0.0847
91	17.3	12.1	0.0235	0.1423
92	19.8	13.5	0.0308	0.2035
