# Supplementary material for: Effect of Thinning on Tree Differentiation, Productivity and Carbon Stocks of Cryptomeria japonica Plantations
Source: Ecol Evol. 2025 May 7;15(5):e71418. doi: 10.1002/ece3.71418 (PMC12058209; doi:10.1002/ece3.71418)
Supplement: Supplementary file 1 — Data S1. [file ECE3-15-e71418-s001.zip › T2-3.xls]

## Sheet: 2014
Sample	DBH	H	BA	V
1	13.3	8.8	0.0139	0.0626
2	15.4	9.3	0.0186	0.0866
3	15.92	9.4	0.0199	0.0931
4	8.13	6.8	0.0052	0.0195
5	15.11	9.2	0.0179	0.083
6	18.52	9.8	0.0269	0.1287
7	16.33	9.5	0.0209	0.0983
8	15.51	9.3	0.0189	0.0879
9	16.02	9.4	0.0202	0.0943
10	13.25	8.8	0.0138	0.0621
11	14.11	9	0.0156	0.0714
12	14.52	9.1	0.0166	0.0761
13	12.9	8.7	0.0131	0.0584
14	11.62	8.3	0.0106	0.0461
15	14.13	9	0.0157	0.0716
16	12.81	8.6	0.0129	0.0575
17	17.15	9.6	0.0231	0.1093
18	19.23	10	0.029	0.1393
19	14.9	9.2	0.0174	0.0805
20	15.26	9.3	0.0183	0.0849
21	13.4	8.8	0.0141	0.0637
22	11.7	8.3	0.0108	0.0468
23	13.62	8.9	0.0146	0.066
24	16.03	9.4	0.0202	0.0945
25	14.01	9	0.0154	0.0703
26	17.02	9.6	0.0228	0.1075
27	14.33	9	0.0161	0.0739
28	7.8	6.6	0.0048	0.0175
29	9	7.2	0.0064	0.0251
30	11.02	8.1	0.0095	0.0407
31	17.25	9.6	0.0234	0.1106
32	18.4	9.8	0.0266	0.1269
33	17.81	9.7	0.0249	0.1184
34	15.32	9.3	0.0184	0.0856
35	16.93	9.6	0.0225	0.1063
36	14.61	9.1	0.0168	0.0771
37	18.1	9.8	0.0257	0.1226
38	15.37	9.3	0.0186	0.0862
39	16.53	9.5	0.0215	0.1009
40	17.9	9.8	0.0252	0.1197
41	14.42	9.1	0.0163	0.0749
42	15.75	9.4	0.0195	0.0909
43	12.3	8.5	0.0119	0.0525
44	13.72	8.9	0.0148	0.0671
45	13.3	8.8	0.0139	0.0626
46	11.81	8.3	0.011	0.0478
47	7.32	6.3	0.0042	0.0149
48	16.13	9.4	0.0204	0.0957
49	9.8	7.6	0.0075	0.0309
50	11.62	8.3	0.0106	0.0461
51	16.65	9.5	0.0218	0.1025
52	14.92	9.2	0.0175	0.0808
53	13.52	8.8	0.0144	0.0649
54	7.41	6.4	0.0043	0.0154
55	9.32	7.4	0.0068	0.0273
56	8.63	7.1	0.0058	0.0226
57	14.51	9.1	0.0165	0.076
58	17.43	9.7	0.0239	0.1131
59	13.3	8.8	0.0139	0.0626
60	9.33	7.4	0.0068	0.0274
61	13.52	8.8	0.0144	0.0649
62	11.05	8.1	0.0096	0.041
63	5.3	4.8	0.0022	0.0061
64	10.43	7.9	0.0085	0.0358
65	9.61	7.5	0.0073	0.0294
66	11.65	8.3	0.0107	0.0463
67	16.7	9.5	0.0219	0.1032
68	3.9	3.3	0.0012	0.0024
69	15.8	9.4	0.0196	0.0915
70	11.57	8.3	0.0105	0.0456
71	12.51	8.6	0.0123	0.0545
72	13.85	8.9	0.0151	0.0685
73	11.12	8.1	0.0097	0.0416
74	9.13	7.3	0.0065	0.026
75	14.11	9	0.0156	0.0714
76	16	9.4	0.0201	0.0941
77	16.4	9.5	0.0211	0.0992
78	16.91	9.6	0.0225	0.106
79	17.22	9.6	0.0233	0.1102
80	13.2	8.8	0.0137	0.0615
81	11.51	8.2	0.0104	0.0451
82	7.1	6.2	0.004	0.0138
83	15.12	9.2	0.018	0.0832
84	15.93	9.4	0.0199	0.0932
85	12.6	8.6	0.0125	0.0554
86	7.1	6.2	0.004	0.0138
87	7.3	6.3	0.0042	0.0148
88	14.5	9.1	0.0165	0.0759
89	13.63	8.9	0.0146	0.0661
90	18.69	9.9	0.0274	0.1312
91	9.7	7.6	0.0074	0.0301
92	10.03	7.7	0.0079	0.0326
93	16.21	9.4	0.0206	0.0968
94	16.45	9.5	0.0213	0.0999
95	6.2	5.5	0.003	0.0096
96	13.4	8.8	0.0141	0.0637
97	11.43	8.2	0.0103	0.0443
98	8.61	7	0.0058	0.0225
99	7.2	6.2	0.0041	0.0143
100	13.26	8.8	0.0138	0.0622
101	9.42	7.4	0.007	0.028
102	9.3	7.4	0.0068	0.0272
103	16.9	9.6	0.0224	0.1059

## Sheet: 2016
Sample	DBH	H	BA	V
1	14.5	9.1	0.0165	0.0759
2	16.9	9.6	0.0224	0.1059
3	17	9.6	0.0227	0.1072
4	8.4	6.9	0.0055	0.0212
5	16.5	9.5	0.0214	0.1006
6	19.5	10	0.0299	0.1435
7	17	9.6	0.0227	0.1072
8	17.3	9.6	0.0235	0.1113
9	17.1	9.6	0.023	0.1086
10	14.8	9.2	0.0172	0.0794
11	15.5	9.3	0.0189	0.0878
12	15.5	9.3	0.0189	0.0878
13	14.4	9.1	0.0163	0.0747
14	12.7	8.6	0.0127	0.0564
15	14.4	9.1	0.0163	0.0747
16	14.2	9	0.0158	0.0724
17	18.7	9.9	0.0275	0.1314
18	19.9	10.1	0.0311	0.1497
19	16.9	9.6	0.0224	0.1059
20	16.4	9.5	0.0211	0.0992
21	14.6	9.1	0.0167	0.077
22	13.2	8.8	0.0137	0.0615
23	14.7	9.1	0.017	0.0782
24	16.3	9.5	0.0209	0.0979
25	15.4	9.3	0.0186	0.0866
26	18	9.8	0.0254	0.1211
27	15	9.2	0.0177	0.0817
28	9.6	7.5	0.0072	0.0294
29	10.2	7.8	0.0082	0.0339
30	12	8.4	0.0113	0.0496
31	18.8	9.9	0.0278	0.1329
32	20.5	10.1	0.033	0.1593
33	19.2	10	0.029	0.1389
34	16.3	9.5	0.0209	0.0979
35	17.6	9.7	0.0243	0.1155
36	16.4	9.5	0.0211	0.0992
37	19.3	10	0.0293	0.1404
38	15.7	9.3	0.0194	0.0903
39	17.2	9.6	0.0232	0.1099
40	18.9	9.9	0.0281	0.1343
41	15.5	9.3	0.0189	0.0878
42	17.3	9.6	0.0235	0.1113
43	13.3	8.8	0.0139	0.0626
44	14.7	9.1	0.017	0.0782
45	16	9.4	0.0201	0.0941
46	13.2	8.8	0.0137	0.0615
47	8.4	6.9	0.0055	0.0212
48	16.4	9.5	0.0211	0.0992
49	11.8	8.3	0.0109	0.0477
50	12.6	8.6	0.0125	0.0554
51	18.2	9.8	0.026	0.124
52	16	9.4	0.0201	0.0941
53	14.6	9.1	0.0167	0.077
54	8.8	7.1	0.0061	0.0237
55	10.3	7.8	0.0083	0.0347
56	9.3	7.4	0.0068	0.0272
57	16.3	9.5	0.0209	0.0979
58	18.1	9.8	0.0257	0.1226
59	14.5	9.1	0.0165	0.0759
60	10	7.7	0.0079	0.0324
61	14.6	9.1	0.0167	0.077
62	12.6	8.6	0.0125	0.0554
63	8	6.7	0.005	0.0187
64	11.1	8.1	0.0097	0.0414
65	11.4	8.2	0.0102	0.0441
66	13.2	8.8	0.0137	0.0615
67	17.9	9.8	0.0252	0.1197
68	6.3	5.6	0.0031	0.01
69	17	9.6	0.0227	0.1072
70	11.9	8.4	0.0111	0.0486
71	14.3	9	0.0161	0.0736
72	15.4	9.3	0.0186	0.0866
73	12.1	8.4	0.0115	0.0505
74	9.8	7.6	0.0075	0.0309
75	15.9	9.4	0.0199	0.0928
76	17.7	9.7	0.0246	0.1169
77	17.6	9.7	0.0243	0.1155
78	18.7	9.9	0.0275	0.1314
79	18.3	9.8	0.0263	0.1255
80	15.2	9.2	0.0181	0.0841
81	13.3	8.8	0.0139	0.0626
82	8.3	6.9	0.0054	0.0205
83	16.1	9.4	0.0204	0.0954
84	16.6	9.5	0.0216	0.1019
85	14.6	9.1	0.0167	0.077
86	9.1	7.3	0.0065	0.0258
87	8.5	7	0.0057	0.0218
88	16.9	9.6	0.0224	0.1059
89	15.1	9.2	0.0179	0.0829
90	19.8	10	0.0308	0.1482
91	12.4	8.5	0.0121	0.0534
92	10.7	8	0.009	0.038
93	18	9.8	0.0254	0.1211
94	19.1	9.9	0.0287	0.1374
95	7.4	6.4	0.0043	0.0153
96	15.8	9.4	0.0196	0.0915
97	12.1	8.4	0.0115	0.0505
98	10.4	7.8	0.0085	0.0355
99	9.9	7.6	0.0077	0.0316
100	14.6	9.1	0.0167	0.077
101	10.5	7.9	0.0087	0.0364
102	18.9	9.9	0.0281	0.1343

## Sheet: 2017
Sample	DBH	H	BA	V
1	16.5	9.5	0.0214	0.1006
2	17.9	9.8	0.0252	0.1197
3	18.3	9.8	0.0263	0.1255
4	15.6	9.3	0.0191	0.089
5	18.3	9.8	0.0263	0.1255
6	17	9.6	0.0227	0.1072
7	17	9.6	0.0227	0.1072
8	14.1	9	0.0156	0.0713
9	22.1	10.3	0.0384	0.1863
10	20.5	10.1	0.033	0.1593
11	13.5	8.8	0.0143	0.0647
12	11.4	8.2	0.0102	0.0441
13	17.7	9.7	0.0246	0.1169
14	20.3	10.1	0.0324	0.1561
15	15.9	9.4	0.0199	0.0928
16	17.4	9.7	0.0238	0.1127
17	19.2	10	0.029	0.1389
18	17.9	9.8	0.0252	0.1197
19	18.8	9.9	0.0278	0.1329
20	18.6	9.9	0.0272	0.1299
21	17.5	9.7	0.0241	0.1141
22	17.5	9.7	0.0241	0.1141
23	11.1	8.1	0.0097	0.0414
24	12.4	8.5	0.0121	0.0534
25	20.4	10.1	0.0327	0.1577
26	20.3	10.1	0.0324	0.1561
27	17.3	9.6	0.0235	0.1113
28	19.9	10.1	0.0311	0.1497
29	20.3	10.1	0.0324	0.1561
30	18	9.8	0.0254	0.1211
31	17.3	9.6	0.0235	0.1113
32	11.6	8.3	0.0106	0.0459
33	19.3	10	0.0293	0.1404
34	17.4	9.7	0.0238	0.1127
35	20.1	10.1	0.0317	0.1529
36	20.8	10.2	0.034	0.1642
37	22	10.3	0.038	0.1845
38	19.2	10	0.029	0.1389
39	23.2	10.4	0.0423	0.2059
40	20.2	10.1	0.032	0.1545
41	19.1	9.9	0.0287	0.1374
42	15.3	9.3	0.0184	0.0853
43	18.3	9.8	0.0263	0.1255
44	20	10.1	0.0314	0.1513
45	13	8.7	0.0133	0.0595
46	10.8	8	0.0092	0.0388
47	20.1	10.1	0.0317	0.1529
48	17.2	9.6	0.0232	0.1099
49	11.1	8.1	0.0097	0.0414
50	18.8	9.9	0.0278	0.1329
51	19.6	10	0.0302	0.145
52	17.4	9.7	0.0238	0.1127
53	21	10.2	0.0346	0.1676
54	20.8	10.2	0.034	0.1642
55	19.7	10	0.0305	0.1466
56	17.9	9.8	0.0252	0.1197
57	18.9	9.9	0.0281	0.1343
58	19.7	10	0.0305	0.1466
59	18.1	9.8	0.0257	0.1226
60	17.5	9.7	0.0241	0.1141
61	8.7	7.1	0.0059	0.0231
62	17.9	9.8	0.0252	0.1197
63	15.6	9.3	0.0191	0.089
64	16.8	9.6	0.0222	0.1045
65	18.8	9.9	0.0278	0.1329
66	16.1	9.4	0.0204	0.0954
67	21.5	10.3	0.0363	0.1759
68	19.9	10.1	0.0311	0.1497
69	20.7	10.2	0.0337	0.1626
70	17.1	9.6	0.023	0.1086
71	14.8	9.2	0.0172	0.0794
72	12.3	8.5	0.0119	0.0525
73	21.9	10.3	0.0377	0.1828
74	15.9	9.4	0.0199	0.0928
75	11.2	8.1	0.0099	0.0423
76	9.8	7.6	0.0075	0.0309
77	13.7	8.9	0.0147	0.0669
78	17.6	9.7	0.0243	0.1155
79	19	9.9	0.0284	0.1359
80	10.8	8	0.0092	0.0388
81	15.4	9.3	0.0186	0.0866
82	11.3	8.2	0.01	0.0432
83	10.8	8	0.0092	0.0388
84	10.8	8	0.0092	0.0388
85	15.6	9.3	0.0191	0.089
86	16.8	9.6	0.0222	0.1045
87	17.2	9.6	0.0232	0.1099
88	14.7	9.1	0.017	0.0782
89	15.3	9.3	0.0184	0.0853
90	18.1	9.8	0.0257	0.1226
91	8.2	6.8	0.0053	0.0199
92	14.7	9.1	0.017	0.0782
93	13.1	8.7	0.0135	0.0605
94	12.7	8.6	0.0127	0.0564
95	12.2	8.5	0.0117	0.0515
96	6.8	6	0.0036	0.0123
97	15	9.2	0.0177	0.0817
98	13.7	8.9	0.0147	0.0669
99	13	8.7	0.0133	0.0595
100	10	7.7	0.0079	0.0324
101	15	9.2	0.0177	0.0817

## Sheet: 2018
Sample	DBH	H	BA	V
1	10.7	9.3	0.009	0.0452
2	19.6	11.9	0.0302	0.1742
3	16.5	11.2	0.0214	0.1205
4	16.8	11.3	0.0222	0.1253
5	15.8	11.1	0.0196	0.1096
6	17.1	11.4	0.023	0.1302
7	18.3	11.6	0.0263	0.1506
8	13.7	10.5	0.0147	0.0799
9	19.3	11.8	0.0293	0.1686
10	13.1	10.3	0.0135	0.0722
11	12.2	10	0.0117	0.0614
12	23.2	12.4	0.0423	0.2477
13	11.6	9.7	0.0106	0.0546
14	18.8	11.7	0.0278	0.1595
15	15.7	11	0.0194	0.1081
16	21.7	12.2	0.037	0.2157
17	19.8	11.9	0.0308	0.178
18	18.8	11.7	0.0278	0.1595
19	12.6	10.1	0.0125	0.0661
20	14.8	10.8	0.0172	0.0949
21	19.6	11.9	0.0302	0.1742
22	17.3	11.4	0.0235	0.1335
23	14.8	10.8	0.0172	0.0949
24	15.8	11.1	0.0196	0.1096
25	12.9	10.2	0.0131	0.0697
26	14.9	10.8	0.0174	0.0963
27	17.2	11.4	0.0232	0.1318
28	7.4	7.4	0.0043	0.018
29	11.4	9.6	0.0102	0.0524
30	22.1	12.2	0.0384	0.224
31	16.4	11.2	0.0211	0.1189
32	13	10.2	0.0133	0.071
33	17.1	11.4	0.023	0.1302
34	9.4	8.7	0.0069	0.033
35	18	11.6	0.0254	0.1453
36	12.6	10.1	0.0125	0.0661
37	19.4	11.8	0.0296	0.1705
38	15	10.9	0.0177	0.0978
39	17.8	11.5	0.0249	0.1419
40	17.9	11.5	0.0252	0.1436
41	9.4	8.7	0.0069	0.033
42	21.1	12.1	0.035	0.2034
43	23.3	12.4	0.0426	0.25
44	20.2	12	0.032	0.1856
45	18.5	11.7	0.0269	0.1541
46	21.4	12.1	0.036	0.2095
47	20.7	12	0.0337	0.1954
48	19.6	11.9	0.0302	0.1742
49	20	11.9	0.0314	0.1818
50	20.5	12	0.033	0.1915
51	18.6	11.7	0.0272	0.1559
52	20.2	12	0.032	0.1856
53	22.8	12.3	0.0408	0.239
54	20.6	12	0.0333	0.1934
55	17.8	11.5	0.0249	0.1419
56	22.7	12.3	0.0405	0.2368
57	20.9	12.1	0.0343	0.1994
58	22.8	12.3	0.0408	0.239
59	21.2	12.1	0.0353	0.2054
60	22.7	12.3	0.0405	0.2368
61	25.7	12.7	0.0519	0.3056
62	14.2	10.6	0.0158	0.0866
63	21.8	12.2	0.0373	0.2177
64	17.1	11.4	0.023	0.1302
65	20.2	12	0.032	0.1856
66	19.3	11.8	0.0293	0.1686
67	24	12.5	0.0452	0.2657
68	15.1	10.9	0.0179	0.0992
69	12.8	10.2	0.0129	0.0685
70	22.3	12.3	0.0391	0.2283
71	20.2	12	0.032	0.1856
72	21.8	12.2	0.0373	0.2177
73	17.9	11.5	0.0252	0.1436
74	22.1	12.2	0.0384	0.224
75	14.4	10.7	0.0163	0.0893
76	12.9	10.2	0.0131	0.0697
77	19	11.7	0.0284	0.1631
78	21.1	12.1	0.035	0.2034
79	19.8	11.9	0.0308	0.178
80	19.4	11.8	0.0296	0.1705
81	21.2	12.1	0.0353	0.2054
82	17.3	11.4	0.0235	0.1335
83	17	11.3	0.0227	0.1285
84	21.6	12.2	0.0366	0.2136
85	18.8	11.7	0.0278	0.1595
86	18.7	11.7	0.0275	0.1577
87	16.7	11.3	0.0219	0.1237
88	14	10.6	0.0154	0.0839
89	22.9	12.4	0.0412	0.2412
90	15.6	11	0.0191	0.1066
91	19.8	11.9	0.0308	0.178
92	20.1	11.9	0.0317	0.1837
93	19.7	11.9	0.0305	0.1761
94	18	11.6	0.0254	0.1453
95	18.9	11.7	0.0281	0.1613
96	16.5	11.2	0.0214	0.1205
97	16.2	11.2	0.0206	0.1157
98	22.2	12.3	0.0387	0.2261
99	21.3	12.1	0.0356	0.2075
100	11.6	9.7	0.0106	0.0546

## Sheet: 2019
Sample	DBH	H	BA	V
1	16.8	11.8	0.0222	0.1312
2	10.4	8	0.0085	0.0361
3	18.3	12.4	0.0263	0.162
4	19.7	13	0.0305	0.1936
5	20.7	13.3	0.0337	0.2178
6	14.6	10.7	0.0167	0.0918
7	16.5	11.7	0.0214	0.1254
8	13	9.8	0.0133	0.0675
9	19.4	12.9	0.0296	0.1866
10	15.9	11.4	0.0199	0.1143
11	16.7	11.7	0.0219	0.1293
12	20.7	13.3	0.0337	0.2178
13	9.2	7	0.0066	0.025
14	17.2	12	0.0232	0.1391
15	14.4	10.6	0.0163	0.0886
16	19.3	12.8	0.0293	0.1843
17	14.2	10.5	0.0158	0.0854
18	18.9	12.7	0.0281	0.1753
19	17.3	12	0.0235	0.1412
20	22	13.7	0.038	0.2513
21	13.6	10.1	0.0145	0.0762
22	20.6	13.3	0.0333	0.2154
23	19.8	13	0.0308	0.196
24	21.6	13.6	0.0366	0.2408
25	22	13.7	0.038	0.2513
26	23.8	14.2	0.0445	0.3014
27	23.5	14.2	0.0434	0.2928
28	25.1	14.6	0.0495	0.3403
29	19.8	13	0.0308	0.196
30	20.7	13.3	0.0337	0.2178
31	19.4	12.9	0.0296	0.1866
32	20.4	13.2	0.0327	0.2104
33	14.8	10.8	0.0172	0.0951
34	20.1	13.1	0.0317	0.2032
35	19.9	13	0.0311	0.1984
36	17.5	12.1	0.0241	0.1452
37	20.8	13.3	0.034	0.2203
38	25.1	14.6	0.0495	0.3403
39	22.5	13.9	0.0398	0.2648
40	22	13.7	0.038	0.2513
41	13.5	10.1	0.0143	0.0747
42	13.8	10.3	0.015	0.0792
43	19.7	13	0.0305	0.1936
44	23.7	14.2	0.0441	0.2985
45	25.5	14.7	0.0511	0.3526
46	22.6	13.9	0.0401	0.2675
47	25.5	14.7	0.0511	0.3526
48	22.8	14	0.0408	0.2731
49	19.9	13	0.0311	0.1984
50	23.2	14.1	0.0423	0.2842
51	24.7	14.5	0.0479	0.3281
52	24.8	14.5	0.0483	0.3311
53	25.8	14.7	0.0523	0.3621
54	27.9	15.2	0.0611	0.4313
55	21.4	13.5	0.036	0.2356
56	23.3	14.1	0.0426	0.2871
57	23.8	14.2	0.0445	0.3014
58	14.6	10.7	0.0167	0.0918
59	17.5	12.1	0.0241	0.1452
60	22.1	13.8	0.0384	0.254
61	22	13.7	0.038	0.2513
62	20.9	13.4	0.0343	0.2228
63	22.6	13.9	0.0401	0.2675
64	19.8	13	0.0308	0.196
65	24.1	14.3	0.0456	0.3102
66	16.7	11.7	0.0219	0.1293
67	21.6	13.6	0.0366	0.2408
68	15.8	11.3	0.0196	0.1124
69	25.8	14.7	0.0523	0.3621
70	22.5	13.9	0.0398	0.2648
71	15.9	11.4	0.0199	0.1143
72	19.9	13	0.0311	0.1984
73	20.8	13.3	0.034	0.2203
74	19.6	12.9	0.0302	0.1913
75	13	9.8	0.0133	0.0675
76	14.4	10.6	0.0163	0.0886
77	14.6	10.7	0.0167	0.0918
78	16.7	11.7	0.0219	0.1293
79	15.9	11.4	0.0199	0.1143
80	11.6	8.9	0.0106	0.0493
81	12.6	9.5	0.0125	0.062
82	10	7.6	0.0079	0.0322
83	12.6	9.5	0.0125	0.062
84	14.2	10.5	0.0158	0.0854
85	15.1	11	0.0179	0.1002
86	12.8	9.7	0.0129	0.0647
87	14.4	10.6	0.0163	0.0886
88	12.9	9.7	0.0131	0.0661
89	14	10.4	0.0154	0.0823
90	11.6	8.9	0.0106	0.0493
91	12.8	9.7	0.0129	0.0647
92	15.3	11.1	0.0184	0.1036
93	13.1	9.8	0.0135	0.0689
94	15.7	11.3	0.0194	0.1106
95	12.6	9.5	0.0125	0.062
96	11.4	8.7	0.0102	0.047
97	13	9.8	0.0133	0.0675
98	15.1	11	0.0179	0.1002

## Sheet: 2020
Sample	DBH	H	BA	V
1	21.2	13.5	0.0353	0.2304
2	23	14	0.0415	0.2786
3	16.8	11.8	0.0222	0.1312
4	22.3	13.8	0.0391	0.2594
5	23.4	14.1	0.043	0.2899
6	25.5	14.7	0.0511	0.3526
7	22.7	13.9	0.0405	0.2703
8	20.8	13.3	0.034	0.2203
9	17.6	12.1	0.0243	0.1473
10	24	14.3	0.0452	0.3073
11	23.1	14	0.0419	0.2814
12	22.4	13.8	0.0394	0.2621
13	26.4	14.9	0.0547	0.3813
14	15.6	11.2	0.0191	0.1089
15	27.2	15.1	0.0581	0.4076
16	23.9	14.3	0.0449	0.3043
17	27	15	0.0573	0.401
18	24.9	14.5	0.0487	0.3341
19	22.3	13.8	0.0391	0.2594
20	26.4	14.9	0.0547	0.3813
21	25.7	14.7	0.0519	0.3589
22	27.5	15.1	0.0594	0.4177
23	21.7	13.6	0.037	0.2434
24	20.8	13.3	0.034	0.2203
25	22.9	14	0.0412	0.2758
26	17.6	12.1	0.0243	0.1473
27	17.4	12.1	0.0238	0.1432
28	26.1	14.8	0.0535	0.3716
29	21.5	13.6	0.0363	0.2382
30	20.5	13.2	0.033	0.2129
31	19.1	12.7	0.0287	0.1798
32	24.3	14.4	0.0464	0.3161
33	21.8	13.7	0.0373	0.246
34	20	13.1	0.0314	0.2008
35	17.2	12	0.0232	0.1391
36	23.5	14.2	0.0434	0.2928
37	20.5	13.2	0.033	0.2129
38	24	14.3	0.0452	0.3073
39	21.2	13.5	0.0353	0.2304
40	26.6	14.9	0.0556	0.3878
41	15.2	11	0.0181	0.1019
42	20.4	13.2	0.0327	0.2104
43	19.3	12.8	0.0293	0.1843
44	14.5	10.7	0.0165	0.0902
45	20.1	13.1	0.0317	0.2032
46	17.9	12.3	0.0252	0.1535
47	15.6	11.2	0.0191	0.1089
48	13.4	10	0.0141	0.0732
49	17.8	12.2	0.0249	0.1514
50	15.9	11.4	0.0199	0.1143
51	21.8	13.7	0.0373	0.246
52	25.3	14.6	0.0503	0.3464
53	16.5	11.7	0.0214	0.1254
54	19.8	13	0.0308	0.196
55	16.1	11.5	0.0204	0.1179
56	17	11.9	0.0227	0.1352
57	18.9	12.7	0.0281	0.1753
58	14.8	10.8	0.0172	0.0951
59	18.9	12.7	0.0281	0.1753
60	22.2	13.8	0.0387	0.2567
61	20.9	13.4	0.0343	0.2228
62	21	13.4	0.0346	0.2254
63	18.5	12.5	0.0269	0.1664
64	21.5	13.6	0.0363	0.2382
65	21.2	13.5	0.0353	0.2304
66	20.8	13.3	0.034	0.2203
67	21.1	13.4	0.035	0.2279
68	24.8	14.5	0.0483	0.3311
69	14.8	10.8	0.0172	0.0951
70	24.4	14.4	0.0468	0.3191
71	13.9	10.3	0.0152	0.0807
72	26	14.8	0.0531	0.3684
73	26.1	14.8	0.0535	0.3716
74	18.8	12.6	0.0278	0.173
75	29.3	15.5	0.0674	0.4806
76	24.2	14.3	0.046	0.3131
77	21	13.4	0.0346	0.2254
78	15.9	11.4	0.0199	0.1143
79	15.9	11.4	0.0199	0.1143
80	12.6	9.5	0.0125	0.062
81	12.8	9.7	0.0129	0.0647
82	14	10.4	0.0154	0.0823
83	13	9.8	0.0133	0.0675
84	17.8	12.2	0.0249	0.1514
85	18.9	12.7	0.0281	0.1753
86	18.5	12.5	0.0269	0.1664
87	15.2	11	0.0181	0.1019
88	17.9	12.3	0.0252	0.1535
89	17.8	12.2	0.0249	0.1514
90	16.1	11.5	0.0204	0.1179
91	18.8	12.6	0.0278	0.173
