# Supplementary material for: Effect of Thinning on Tree Differentiation, Productivity and Carbon Stocks of Cryptomeria japonica Plantations
Source: Ecol Evol. 2025 May 7;15(5):e71418. doi: 10.1002/ece3.71418 (PMC12058209; doi:10.1002/ece3.71418)
Supplement: Supplementary file 1 — Data S1. [file ECE3-15-e71418-s001.zip › T3-1.xls]

## Sheet: 2014
Sample	DBH	H	BA	V
1	17.7	9.3	0.0246	0.111
2	8.97	6.7	0.0063	0.0228
3	7.66	6.3	0.0046	0.0163
4	15.6	8.6	0.0191	0.0811
5	13.7	8	0.0147	0.0593
6	8.95	6.6	0.0063	0.0227
7	11.74	7.4	0.0108	0.0414
8	9.95	6.9	0.0078	0.0286
9	10.84	7.1	0.0092	0.0346
10	14.92	8.3	0.0175	0.0727
11	12.7	7.7	0.0127	0.0496
12	13.65	7.9	0.0146	0.0588
13	15.86	8.6	0.0198	0.0844
14	15.15	8.4	0.018	0.0755
15	17.14	9.1	0.0231	0.1024
16	16.25	8.8	0.0207	0.0896
17	7.3	6.3	0.0042	0.0147
18	16.5	8.9	0.0214	0.0931
19	16.97	9	0.0226	0.0998
20	18.36	9.5	0.0265	0.1218
21	14.9	8.3	0.0174	0.0725
22	15	8.4	0.0177	0.0737
23	16.15	8.7	0.0205	0.0883
24	16.34	8.8	0.021	0.0909
25	15.45	8.5	0.0187	0.0792
26	14.64	8.2	0.0168	0.0695
27	15.42	8.5	0.0187	0.0788
28	17.3	9.1	0.0235	0.1048
29	12.65	7.6	0.0126	0.0492
30	18.06	9.4	0.0256	0.1168
31	9.96	6.9	0.0078	0.0286
32	15.32	8.5	0.0184	0.0776
33	14.6	8.2	0.0167	0.069
34	7.75	6.4	0.0047	0.0167
35	19.77	10	0.0307	0.1475
36	13.06	7.8	0.0134	0.053
37	8.8	6.6	0.0061	0.0219
38	15.3	8.5	0.0184	0.0773
39	5.75	5.9	0.0026	0.009
40	15.94	8.7	0.02	0.0855
41	6.05	6	0.0029	0.01
42	15.44	8.5	0.0187	0.0791
43	13.72	8	0.0148	0.0595
44	14.1	8.1	0.0156	0.0635
45	17.75	9.3	0.0247	0.1118
46	16.86	9	0.0223	0.0982
47	13.44	7.9	0.0142	0.0567
48	15.67	8.6	0.0193	0.082
49	16.27	8.8	0.0208	0.0899
50	17.35	9.1	0.0236	0.1055
51	5.25	5.8	0.0022	0.0075
52	15.52	8.5	0.0189	0.0801
53	17.64	9.2	0.0244	0.1101
54	17.45	9.2	0.0239	0.1071
55	14.04	8.1	0.0155	0.0629
56	7.85	6.4	0.0048	0.0171
57	6.05	6	0.0029	0.01
58	18.72	9.6	0.0275	0.128
59	16.54	8.9	0.0215	0.0937
60	11.8	7.4	0.0109	0.0419
61	15.95	8.7	0.02	0.0856
62	19.24	9.8	0.0291	0.1374
63	5.55	5.9	0.0024	0.0084
64	14.24	8.1	0.0159	0.065
65	8.72	6.6	0.006	0.0214
66	13.1	7.8	0.0135	0.0534
67	15.15	8.4	0.018	0.0755
68	14.96	8.3	0.0176	0.0732
69	13.96	8	0.0153	0.062
70	14.32	8.1	0.0161	0.0659
71	16	8.7	0.0201	0.0863
72	14.7	8.3	0.017	0.0702
73	19.06	9.8	0.0285	0.1341
74	13	7.7	0.0133	0.0524
75	14.74	8.3	0.0171	0.0706
76	19.44	9.9	0.0297	0.1411
77	6.2	6	0.003	0.0105
78	14.35	8.2	0.0162	0.0662
79	16.94	9	0.0225	0.0994
80	19.04	9.7	0.0285	0.1338
81	14.07	8.1	0.0155	0.0632
82	15.67	8.6	0.0193	0.082
83	17.75	9.3	0.0247	0.1118
84	16.6	8.9	0.0216	0.0945
85	14.5	8.2	0.0165	0.0679
86	18.86	9.7	0.0279	0.1305
87	18.5	9.5	0.0269	0.1242
88	15.74	8.6	0.0195	0.0829
89	13.7	8	0.0147	0.0593
90	16.8	9	0.0222	0.0974
91	15	8.4	0.0177	0.0737
92	18.7	9.6	0.0275	0.1277

## Sheet: 2016
Sample	DBH	H	BA	V
1	19	9.7	0.0284	0.133
2	9.6	6.8	0.0072	0.0264
3	9.6	6.8	0.0072	0.0264
4	18.1	9.4	0.0257	0.1175
5	15.5	8.5	0.0189	0.0798
6	9	6.7	0.0064	0.0229
7	12.2	7.5	0.0117	0.0452
8	11.2	7.2	0.0099	0.0372
9	11.6	7.3	0.0106	0.0403
10	17.8	9.3	0.0249	0.1126
11	16	8.7	0.0201	0.0863
12	15.1	8.4	0.0179	0.0749
13	16	8.7	0.0201	0.0863
14	16.4	8.8	0.0211	0.0917
15	18.8	9.7	0.0278	0.1295
16	17.4	9.2	0.0238	0.1063
17	8.8	6.6	0.0061	0.0219
18	17.5	9.2	0.0241	0.1079
19	18.2	9.4	0.026	0.1191
20	19	9.7	0.0284	0.133
21	17.7	9.3	0.0246	0.111
22	18.2	9.4	0.026	0.1191
23	16.7	8.9	0.0219	0.0959
24	16.5	8.9	0.0214	0.0931
25	17	9	0.0227	0.1003
26	16.5	8.9	0.0214	0.0931
27	17.8	9.3	0.0249	0.1126
28	19.3	9.8	0.0293	0.1385
29	13.5	7.9	0.0143	0.0573
30	18.3	9.5	0.0263	0.1208
31	11.4	7.3	0.0102	0.0387
32	17	9	0.0227	0.1003
33	16	8.7	0.0201	0.0863
34	10.4	7	0.0085	0.0315
35	21	10.5	0.0346	0.1728
36	13.7	8	0.0147	0.0593
37	9.8	6.9	0.0075	0.0276
38	18.5	9.5	0.0269	0.1242
39	6.3	6	0.0031	0.0108
40	16.1	8.7	0.0204	0.0876
41	8	6.4	0.005	0.0178
42	17.7	9.3	0.0246	0.111
43	15.3	8.5	0.0184	0.0773
44	15.6	8.6	0.0191	0.0811
45	18.9	9.7	0.0281	0.1312
46	18.1	9.4	0.0257	0.1175
47	14.3	8.1	0.0161	0.0657
48	17.2	9.1	0.0232	0.1033
49	16.7	8.9	0.0219	0.0959
50	18.3	9.5	0.0263	0.1208
51	5.2	5.8	0.0021	0.0074
52	16.9	9	0.0224	0.0988
53	17.8	9.3	0.0249	0.1126
54	19	9.7	0.0284	0.133
55	15.9	8.7	0.0199	0.085
56	9.6	6.8	0.0072	0.0264
57	8.4	6.5	0.0055	0.0198
58	20	10.1	0.0314	0.152
59	16.8	9	0.0222	0.0974
60	13.4	7.9	0.0141	0.0563
61	16.5	8.9	0.0214	0.0931
62	19.4	9.9	0.0296	0.1404
63	6	6	0.0028	0.0098
64	16.9	9	0.0224	0.0988
65	11.3	7.3	0.01	0.038
66	15	8.4	0.0177	0.0737
67	16.1	8.7	0.0204	0.0876
68	16	8.7	0.0201	0.0863
69	15.7	8.6	0.0194	0.0824
70	15.4	8.5	0.0186	0.0786
71	18.9	9.7	0.0281	0.1312
72	15.3	8.5	0.0184	0.0773
73	18.9	9.7	0.0281	0.1312
74	13.8	8	0.015	0.0603
75	16.3	8.8	0.0209	0.0903
76	19.6	10	0.0302	0.1442
77	8.1	6.4	0.0052	0.0183
78	14.3	8.1	0.0161	0.0657
79	17.4	9.2	0.0238	0.1063
80	20.5	10.3	0.033	0.1621
81	15	8.4	0.0177	0.0737
82	16.7	8.9	0.0219	0.0959
83	18.2	9.4	0.026	0.1191
84	19.3	9.8	0.0293	0.1385
85	16.1	8.7	0.0204	0.0876
86	19.1	9.8	0.0287	0.1348
87	10.1	6.9	0.008	0.0295
88	17	9	0.0227	0.1003
89	15.7	8.6	0.0194	0.0824
90	7.1	6.2	0.004	0.0139
91	8.5	6.5	0.0057	0.0203
92	17.5	9.2	0.0241	0.1079

## Sheet: 2017
Sample	DBH	H	BA	V
1	20.3	10.2	0.0324	0.158
2	14.8	8.3	0.0172	0.0713
3	17.8	9.3	0.0249	0.1126
4	19.2	9.8	0.029	0.1367
5	20.5	10.3	0.033	0.1621
6	21.4	10.6	0.036	0.1817
7	16.3	8.8	0.0209	0.0903
8	18.9	9.7	0.0281	0.1312
9	18.8	9.7	0.0278	0.1295
10	9.6	6.8	0.0072	0.0264
11	20.8	10.4	0.034	0.1685
12	17.2	9.1	0.0232	0.1033
13	11.4	7.3	0.0102	0.0387
14	19	9.7	0.0284	0.133
15	16.7	8.9	0.0219	0.0959
16	17.6	9.2	0.0243	0.1094
17	17.7	9.3	0.0246	0.111
18	17.3	9.1	0.0235	0.1048
19	17.7	9.3	0.0246	0.111
20	6.9	6.2	0.0037	0.0131
21	18.2	9.4	0.026	0.1191
22	16.2	8.8	0.0206	0.089
23	23	11.3	0.0415	0.2206
24	11.7	7.4	0.0108	0.0411
25	13.1	7.8	0.0135	0.0534
26	18.6	9.6	0.0272	0.1259
27	19.2	9.8	0.029	0.1367
28	18	9.4	0.0254	0.1158
29	19.5	9.9	0.0299	0.1423
30	16.4	8.8	0.0211	0.0917
31	17.7	9.3	0.0246	0.111
32	19.4	9.9	0.0296	0.1404
33	14.6	8.2	0.0167	0.069
34	21.4	10.6	0.036	0.1817
35	16.9	9	0.0224	0.0988
36	20.6	10.3	0.0333	0.1642
37	18.2	9.4	0.026	0.1191
38	20.5	10.3	0.033	0.1621
39	15.9	8.7	0.0199	0.085
40	17.9	9.3	0.0252	0.1142
41	20.8	10.4	0.034	0.1685
42	18.2	9.4	0.026	0.1191
43	13.2	7.8	0.0137	0.0543
44	17.7	9.3	0.0246	0.111
45	14.6	8.2	0.0167	0.069
46	21.1	10.5	0.035	0.175
47	22	10.9	0.038	0.1956
48	19.6	10	0.0302	0.1442
49	21.5	10.7	0.0363	0.184
50	18.3	9.5	0.0263	0.1208
51	20.6	10.3	0.0333	0.1642
52	22.6	11.1	0.0401	0.2103
53	10	6.9	0.0079	0.0289
54	17.3	9.1	0.0235	0.1048
55	21.2	10.6	0.0353	0.1772
56	18.1	9.4	0.0257	0.1175
57	20.8	10.4	0.034	0.1685
58	17.1	9.1	0.023	0.1018
59	20.1	10.1	0.0317	0.154
60	12.5	7.6	0.0123	0.0479
61	20.4	10.3	0.0327	0.1601
62	18.8	9.7	0.0278	0.1295
63	19.4	9.9	0.0296	0.1404
64	17.6	9.2	0.0243	0.1094
65	18.5	9.5	0.0269	0.1242
66	19.5	9.9	0.0299	0.1423
67	19.9	10.1	0.0311	0.15
68	10.9	7.2	0.0093	0.035
69	18.6	9.6	0.0272	0.1259
70	14.5	8.2	0.0165	0.0679
71	18.5	9.5	0.0269	0.1242
72	19.8	10	0.0308	0.148
73	13.3	7.8	0.0139	0.0553
74	17	9	0.0227	0.1003
75	9.9	6.9	0.0077	0.0283
76	13.3	7.8	0.0139	0.0553
77	17.6	9.2	0.0243	0.1094
78	19.7	10	0.0305	0.1461
79	10.5	7	0.0087	0.0322
80	11.5	7.3	0.0104	0.0395
81	19.4	9.9	0.0296	0.1404
82	21	10.5	0.0346	0.1728
83	17.3	9.1	0.0235	0.1048
84	19.7	10	0.0305	0.1461
85	19.6	10	0.0302	0.1442
86	17.8	9.3	0.0249	0.1126
87	21	10.5	0.0346	0.1728
88	11.6	7.3	0.0106	0.0403
89	16.4	8.8	0.0211	0.0917
90	19.8	10	0.0308	0.148

## Sheet: 2018
Sample	DBH	H	BA	V
1	18.5	13	0.0269	0.1739
2	21.7	14.7	0.037	0.2643
3	20.8	14.2	0.034	0.2364
4	20.8	14.2	0.034	0.2364
5	21.5	14.6	0.0363	0.2579
6	22	14.9	0.038	0.2741
7	21	14.3	0.0346	0.2424
8	13	10.1	0.0133	0.0701
9	12.9	10.1	0.0131	0.0687
10	19.4	13.5	0.0296	0.1969
11	18.4	13	0.0266	0.1714
12	11.7	9.4	0.0108	0.0537
13	20.2	13.9	0.032	0.2189
14	15.1	11.2	0.0179	0.1027
15	13.8	10.5	0.015	0.0816
16	21.7	14.7	0.037	0.2643
17	12.2	9.7	0.0117	0.0596
18	13.3	10.3	0.0139	0.0742
19	18.4	13	0.0266	0.1714
20	17.8	12.7	0.0249	0.1572
21	21.7	14.7	0.037	0.2643
22	14.4	10.9	0.0163	0.0909
23	18.3	12.9	0.0263	0.169
24	20.8	14.2	0.034	0.2364
25	24.2	16	0.046	0.3528
26	22.2	15	0.0387	0.2807
27	22.2	15	0.0387	0.2807
28	13	10.1	0.0133	0.0701
29	19.3	13.4	0.0293	0.1942
30	20.6	14.1	0.0333	0.2305
31	10.8	9	0.0092	0.0439
32	22.2	15	0.0387	0.2807
33	20.9	14.3	0.0343	0.2394
34	19	13.3	0.0284	0.1864
35	18.7	13.1	0.0275	0.1788
36	22.9	15.3	0.0412	0.3048
37	22.1	14.9	0.0384	0.2774
38	20.6	14.1	0.0333	0.2305
39	18.2	12.9	0.026	0.1666
40	21.1	14.4	0.035	0.2455
41	14.2	10.8	0.0158	0.0877
42	23.5	15.6	0.0434	0.3264
43	18.9	13.2	0.0281	0.1839
44	23.4	15.6	0.043	0.3227
45	16.3	11.9	0.0209	0.1251
46	14.8	11.1	0.0172	0.0976
47	20.9	14.3	0.0343	0.2394
48	11.8	9.5	0.0109	0.0548
49	24.7	16.3	0.0479	0.3725
50	19	13.3	0.0284	0.1864
51	18	12.8	0.0254	0.1619
52	19.2	13.4	0.029	0.1916
53	21.2	14.4	0.0353	0.2486
54	17.2	12.3	0.0232	0.1438
55	17.7	12.6	0.0246	0.1549
56	19	13.3	0.0284	0.1864
57	19.9	13.8	0.0311	0.2105
58	19.6	13.6	0.0302	0.2022
59	19.9	13.8	0.0311	0.2105
60	19.3	13.4	0.0293	0.1942
61	18.9	13.2	0.0281	0.1839
62	22.9	15.3	0.0412	0.3048
63	18.5	13	0.0269	0.1739
64	17.9	12.7	0.0252	0.1595
65	17.1	12.3	0.023	0.1417
66	21.9	14.8	0.0377	0.2708
67	18.7	13.1	0.0275	0.1788
68	12.3	9.8	0.0119	0.0609
69	17.8	12.7	0.0249	0.1572
70	16.9	12.2	0.0224	0.1374
71	24.5	16.2	0.0471	0.3646
72	11	9.1	0.0095	0.046
73	20.8	14.2	0.034	0.2364
74	21.3	14.5	0.0356	0.2517
75	23.6	15.7	0.0437	0.3301
76	21.5	14.6	0.0363	0.2579
77	21.4	14.5	0.036	0.2548
78	5.8	6.3	0.0026	0.0098
79	17.9	12.7	0.0252	0.1595
80	7.7	7.3	0.0047	0.0191
81	21.5	14.6	0.0363	0.2579
82	17.8	12.7	0.0249	0.1572
83	17.6	12.6	0.0243	0.1527
84	20.7	14.2	0.0337	0.2334
85	15.9	11.7	0.0199	0.1173
86	17.6	12.6	0.0243	0.1527
87	18.1	12.8	0.0257	0.1642
88	13.7	10.5	0.0147	0.0801

## Sheet: 2019
Sample	DBH	H	BA	V
1	7.5	7.2	0.0044	0.018
2	21.6	14.7	0.0366	0.2611
3	12.7	10	0.0127	0.066
4	21.1	14.4	0.035	0.2455
5	24.4	16.1	0.0468	0.3606
6	23.2	15.5	0.0423	0.3154
7	15.6	11.5	0.0191	0.1117
8	20.6	14.1	0.0333	0.2305
9	19.7	13.7	0.0305	0.205
10	24.4	16.1	0.0468	0.3606
11	20.5	14.1	0.033	0.2275
12	19.6	13.6	0.0302	0.2022
13	24	15.9	0.0452	0.3451
14	18.2	12.9	0.026	0.1666
15	20.6	14.1	0.0333	0.2305
16	20.3	14	0.0324	0.2217
17	21.7	14.7	0.037	0.2643
18	18	12.8	0.0254	0.1619
19	23	15.4	0.0415	0.3083
20	27.2	17.6	0.0581	0.4818
21	17.2	12.3	0.0232	0.1438
22	19.1	13.3	0.0287	0.189
23	15.5	11.4	0.0189	0.1099
24	19.1	13.3	0.0287	0.189
25	21.5	14.6	0.0363	0.2579
26	22.7	15.2	0.0405	0.2978
27	18.7	13.1	0.0275	0.1788
28	21.2	14.4	0.0353	0.2486
29	19.5	13.6	0.0299	0.1995
30	23.6	15.7	0.0437	0.3301
31	20.6	14.1	0.0333	0.2305
32	25.1	16.5	0.0495	0.3888
33	24	15.9	0.0452	0.3451
34	9.4	8.2	0.0069	0.0311
35	18.1	12.8	0.0257	0.1642
36	20.3	14	0.0324	0.2217
37	25.4	16.6	0.0507	0.4013
38	25.7	16.8	0.0519	0.4141
39	24.4	16.1	0.0468	0.3606
40	23.3	15.5	0.0426	0.3191
41	22.2	15	0.0387	0.2807
42	24.6	16.2	0.0475	0.3685
43	24.4	16.1	0.0468	0.3606
44	23.3	15.5	0.0426	0.3191
45	22.1	14.9	0.0384	0.2774
46	15.9	11.7	0.0199	0.1173
47	22.6	15.2	0.0401	0.2943
48	22.3	15	0.0391	0.2841
49	23.3	15.5	0.0426	0.3191
50	21.6	14.7	0.0366	0.2611
51	20.8	14.2	0.034	0.2364
52	23.3	15.5	0.0426	0.3191
53	22	14.9	0.038	0.2741
54	21.2	14.4	0.0353	0.2486
55	20.1	13.9	0.0317	0.2161
56	22.1	14.9	0.0384	0.2774
57	20.1	13.9	0.0317	0.2161
58	14.4	10.9	0.0163	0.0909
59	22.8	15.3	0.0408	0.3012
60	21.7	14.7	0.037	0.2643
61	20	13.8	0.0314	0.2132
62	12.2	9.7	0.0117	0.0596
63	16.1	11.8	0.0204	0.1212
64	17.7	12.6	0.0246	0.1549
65	15	11.2	0.0177	0.101
66	18.2	12.9	0.026	0.1666
67	17	12.2	0.0227	0.1395
68	16.1	11.8	0.0204	0.1212
69	14.7	11	0.017	0.0959
70	20.2	13.9	0.032	0.2189
71	19.5	13.6	0.0299	0.1995
72	16.2	11.8	0.0206	0.1231
73	18	12.8	0.0254	0.1619
74	15	11.2	0.0177	0.101
75	18.2	12.9	0.026	0.1666
76	20.5	14.1	0.033	0.2275
77	19.8	13.7	0.0308	0.2077
78	17	12.2	0.0227	0.1395
79	19.4	13.5	0.0296	0.1969
80	21.6	14.7	0.0366	0.2611
81	19.4	13.5	0.0296	0.1969
82	14.7	11	0.017	0.0959
83	21.6	14.7	0.0366	0.2611
84	14.4	10.9	0.0163	0.0909
85	16.1	11.8	0.0204	0.1212
86	15	11.2	0.0177	0.101
87	16.1	11.8	0.0204	0.1212
88	18	12.8	0.0254	0.1619

## Sheet: 2020
Sample	DBH	H	BA	V
1	21.6	14.7	0.0366	0.2611
2	8	7.5	0.005	0.021
3	23.1	15.4	0.0419	0.3119
4	19.4	13.5	0.0296	0.1969
5	26.4	17.2	0.0547	0.4448
6	27	17.5	0.0573	0.4724
7	22.8	15.3	0.0408	0.3012
8	21.3	14.5	0.0356	0.2517
9	18.7	13.1	0.0275	0.1788
10	28.3	18.1	0.0629	0.5357
11	19.2	13.4	0.029	0.1916
12	22	14.9	0.038	0.2741
13	20.8	14.2	0.034	0.2364
14	24.4	16.1	0.0468	0.3606
15	15.5	11.4	0.0189	0.1099
16	15.5	11.4	0.0189	0.1099
17	21.8	14.8	0.0373	0.2676
18	19.2	13.4	0.029	0.1916
19	23.9	15.9	0.0449	0.3413
20	17.5	12.5	0.0241	0.1504
21	22.8	15.3	0.0408	0.3012
22	25.7	16.8	0.0519	0.4141
23	21.2	14.4	0.0353	0.2486
24	23.6	15.7	0.0437	0.3301
25	26.9	17.4	0.0568	0.4677
26	20.4	14	0.0327	0.2246
27	21.7	14.7	0.037	0.2643
28	24	15.9	0.0452	0.3451
29	20	13.8	0.0314	0.2132
30	22.6	15.2	0.0401	0.2943
31	20.6	14.1	0.0333	0.2305
32	24.5	16.2	0.0471	0.3646
33	21.2	14.4	0.0353	0.2486
34	26.3	17.1	0.0543	0.4404
35	20.9	14.3	0.0343	0.2394
36	10.5	8.8	0.0087	0.0409
37	24.2	16	0.046	0.3528
38	23.7	15.8	0.0441	0.3338
39	25.1	16.5	0.0495	0.3888
40	23.2	15.5	0.0423	0.3154
41	21.3	14.5	0.0356	0.2517
42	22.8	15.3	0.0408	0.3012
43	24.9	16.4	0.0487	0.3806
44	25	16.4	0.0491	0.3847
45	23.5	15.6	0.0434	0.3264
46	28.7	18.4	0.0647	0.5563
47	24.1	16	0.0456	0.349
48	21.6	14.7	0.0366	0.2611
49	23.5	15.6	0.0434	0.3264
50	16.1	11.8	0.0204	0.1212
51	26.4	17.2	0.0547	0.4448
52	22.2	15	0.0387	0.2807
53	22.9	15.3	0.0412	0.3048
54	16.9	12.2	0.0224	0.1374
55	21.9	14.8	0.0377	0.2708
56	25	16.4	0.0491	0.3847
57	22.3	15	0.0391	0.2841
58	25.7	16.8	0.0519	0.4141
59	18.7	13.1	0.0275	0.1788
60	14.8	11.1	0.0172	0.0976
61	15.8	11.6	0.0196	0.1154
62	22.5	15.1	0.0398	0.2909
63	19.7	13.7	0.0305	0.205
64	18.3	12.9	0.0263	0.169
65	21.1	14.4	0.035	0.2455
66	16.4	11.9	0.0211	0.1271
67	16.4	11.9	0.0211	0.1271
68	16.8	12.1	0.0222	0.1353
69	19.4	13.5	0.0296	0.1969
70	15.3	11.3	0.0184	0.1063
71	16	11.7	0.0201	0.1192
72	19.6	13.6	0.0302	0.2022
73	18.2	12.9	0.026	0.1666
74	21	14.3	0.0346	0.2424
75	16.1	11.8	0.0204	0.1212
76	15.9	11.7	0.0199	0.1173
77	16.1	11.8	0.0204	0.1212
78	19.7	13.7	0.0305	0.205
79	16	11.7	0.0201	0.1192
80	16.5	12	0.0214	0.1291
81	21.3	14.5	0.0356	0.2517
82	16	11.7	0.0201	0.1192
83	16	11.7	0.0201	0.1192
84	15.8	11.6	0.0196	0.1154
85	16	11.7	0.0201	0.1192
86	15.8	11.6	0.0196	0.1154
87	15.5	11.4	0.0189	0.1099
