# Supplementary material for: Effect of Thinning on Tree Differentiation, Productivity and Carbon Stocks of Cryptomeria japonica Plantations
Source: Ecol Evol. 2025 May 7;15(5):e71418. doi: 10.1002/ece3.71418 (PMC12058209; doi:10.1002/ece3.71418)
Supplement: Supplementary file 1 — Data S1. [file ECE3-15-e71418-s001.zip › T3-2.xls]

## Sheet: 2014
Sample	DBH	H	BA	V
1	17.5	9.2	0.0241	0.1079
2	8.17	6.5	0.0052	0.0186
3	8.16	6.5	0.0052	0.0186
4	16.3	8.8	0.0209	0.0903
5	13.4	7.9	0.0141	0.0563
6	8.25	6.5	0.0053	0.019
7	11.24	7.2	0.0099	0.0375
8	9.75	6.8	0.0075	0.0273
9	10.04	6.9	0.0079	0.0291
10	15.92	8.7	0.0199	0.0852
11	13.8	8	0.015	0.0603
12	13.45	7.9	0.0142	0.0568
13	15.06	8.4	0.0178	0.0744
14	15.65	8.6	0.0192	0.0817
15	17.84	9.3	0.025	0.1132
16	15.95	8.7	0.02	0.0856
17	6.6	6.1	0.0034	0.0119
18	16	8.7	0.0201	0.0863
19	16.77	8.9	0.0221	0.0969
20	17.56	9.2	0.0242	0.1088
21	15.9	8.7	0.0199	0.085
22	16.1	8.7	0.0204	0.0876
23	15.95	8.7	0.02	0.0856
24	15.54	8.5	0.019	0.0803
25	15.55	8.5	0.019	0.0804
26	14.94	8.3	0.0175	0.073
27	15.92	8.7	0.0199	0.0852
28	17.1	9.1	0.023	0.1018
29	11.85	7.4	0.011	0.0423
30	17.36	9.1	0.0237	0.1057
31	9.46	6.8	0.007	0.0256
32	15.12	8.4	0.018	0.0751
33	13.8	8	0.015	0.0603
34	8.75	6.6	0.006	0.0216
35	19.57	9.9	0.0301	0.1436
36	12.26	7.5	0.0118	0.0458
37	8	6.4	0.005	0.0178
38	16.4	8.8	0.0211	0.0917
39	5.55	5.9	0.0024	0.0084
40	15.14	8.4	0.018	0.0754
41	6.55	6.1	0.0034	0.0117
42	16.14	8.7	0.0205	0.0881
43	13.42	7.9	0.0141	0.0565
44	13.4	7.9	0.0141	0.0563
45	17.25	9.1	0.0234	0.104
46	16.66	8.9	0.0218	0.0954
47	12.64	7.6	0.0125	0.0491
48	15.47	8.5	0.0188	0.0794
49	15.47	8.5	0.0188	0.0794
50	17.05	9	0.0228	0.101
51	5	5.8	0.002	0.0068
52	15.32	8.5	0.0184	0.0776
53	16.84	9	0.0223	0.0979
54	17.55	9.2	0.0242	0.1086
55	14.34	8.2	0.0162	0.0661
56	8.35	6.5	0.0055	0.0195
57	6.75	6.1	0.0036	0.0125
58	18.42	9.5	0.0266	0.1228
59	15.84	8.6	0.0197	0.0842
60	11.3	7.3	0.01	0.038
61	15.75	8.6	0.0195	0.083
62	18.44	9.5	0.0267	0.1232
63	5	5.8	0.002	0.0068
64	15.34	8.5	0.0185	0.0778
65	9.42	6.8	0.007	0.0253
66	12.8	7.7	0.0129	0.0506
67	14.45	8.2	0.0164	0.0673
68	15.06	8.4	0.0178	0.0744
69	13.76	8	0.0149	0.0599
70	13.52	7.9	0.0144	0.0575
71	16.7	8.9	0.0219	0.0959
72	14.4	8.2	0.0163	0.0668
73	18.36	9.5	0.0265	0.1218
74	12.5	7.6	0.0123	0.0479
75	14.54	8.2	0.0166	0.0684
76	18.64	9.6	0.0273	0.1266
77	6	6	0.0028	0.0098
78	13.55	7.9	0.0144	0.0578
79	16.44	8.8	0.0212	0.0923
80	18.84	9.7	0.0279	0.1302
81	13.27	7.8	0.0138	0.055
82	15.47	8.5	0.0188	0.0794
83	16.95	9	0.0226	0.0996
84	17.1	9.1	0.023	0.1018
85	15.2	8.4	0.0181	0.0761
86	18.56	9.6	0.0271	0.1253
87	17.8	9.3	0.0249	0.1126
88	15.24	8.4	0.0182	0.0766
89	13.5	7.9	0.0143	0.0573
90	17.4	9.2	0.0238	0.1063
91	18.8	9.7	0.0278	0.1295
92	17.5	9.2	0.0241	0.1079
93	16.8	9	0.0222	0.0974
94	17.9	9.3	0.0252	0.1142
95	12.1	7.5	0.0115	0.0444

## Sheet: 2016
Sample	DBH	H	BA	V
1	19	9.7	0.0284	0.133
2	9.6	6.8	0.0072	0.0264
3	9.6	6.8	0.0072	0.0264
4	18.1	9.4	0.0257	0.1175
5	15.5	8.5	0.0189	0.0798
6	9	6.7	0.0064	0.0229
7	12.2	7.5	0.0117	0.0452
8	11.2	7.2	0.0099	0.0372
9	11.6	7.3	0.0106	0.0403
10	17.8	9.3	0.0249	0.1126
11	16	8.7	0.0201	0.0863
12	15.1	8.4	0.0179	0.0749
13	16	8.7	0.0201	0.0863
14	16.4	8.8	0.0211	0.0917
15	18.8	9.7	0.0278	0.1295
16	17.4	9.2	0.0238	0.1063
17	8.8	6.6	0.0061	0.0219
18	17.5	9.2	0.0241	0.1079
19	18.2	9.4	0.026	0.1191
20	19	9.7	0.0284	0.133
21	17.7	9.3	0.0246	0.111
22	18.2	9.4	0.026	0.1191
23	16.7	8.9	0.0219	0.0959
24	16.5	8.9	0.0214	0.0931
25	17	9	0.0227	0.1003
26	16.5	8.9	0.0214	0.0931
27	17.8	9.3	0.0249	0.1126
28	19.3	9.8	0.0293	0.1385
29	13.5	7.9	0.0143	0.0573
30	18.3	9.5	0.0263	0.1208
31	11.4	7.3	0.0102	0.0387
32	17	9	0.0227	0.1003
33	16	8.7	0.0201	0.0863
34	10.4	7	0.0085	0.0315
35	21	10.5	0.0346	0.1728
36	13.7	8	0.0147	0.0593
37	9.8	6.9	0.0075	0.0276
38	18.5	9.5	0.0269	0.1242
39	6.3	6	0.0031	0.0108
40	16.1	8.7	0.0204	0.0876
41	8	6.4	0.005	0.0178
42	17.7	9.3	0.0246	0.111
43	15.3	8.5	0.0184	0.0773
44	15.6	8.6	0.0191	0.0811
45	18.9	9.7	0.0281	0.1312
46	18.1	9.4	0.0257	0.1175
47	14.3	8.1	0.0161	0.0657
48	17.2	9.1	0.0232	0.1033
49	16.7	8.9	0.0219	0.0959
50	18.3	9.5	0.0263	0.1208
51	5.2	5.8	0.0021	0.0074
52	16.9	9	0.0224	0.0988
53	17.8	9.3	0.0249	0.1126
54	19	9.7	0.0284	0.133
55	15.9	8.7	0.0199	0.085
56	9.6	6.8	0.0072	0.0264
57	8.4	6.5	0.0055	0.0198
58	20	10.1	0.0314	0.152
59	16.8	9	0.0222	0.0974
60	13.4	7.9	0.0141	0.0563
61	16.5	8.9	0.0214	0.0931
62	19.4	9.9	0.0296	0.1404
63	6	6	0.0028	0.0098
64	16.9	9	0.0224	0.0988
65	11.3	7.3	0.01	0.038
66	15	8.4	0.0177	0.0737
67	16.1	8.7	0.0204	0.0876
68	16	8.7	0.0201	0.0863
69	15.7	8.6	0.0194	0.0824
70	15.4	8.5	0.0186	0.0786
71	18.9	9.7	0.0281	0.1312
72	15.3	8.5	0.0184	0.0773
73	18.9	9.7	0.0281	0.1312
74	13.8	8	0.015	0.0603
75	16.3	8.8	0.0209	0.0903
76	19.6	10	0.0302	0.1442
77	8.1	6.4	0.0052	0.0183
78	14.3	8.1	0.0161	0.0657
79	17.4	9.2	0.0238	0.1063
80	20.5	10.3	0.033	0.1621
81	15	8.4	0.0177	0.0737
82	16.7	8.9	0.0219	0.0959
83	18.2	9.4	0.026	0.1191
84	19.3	9.8	0.0293	0.1385
85	16.1	8.7	0.0204	0.0876
86	19.1	9.8	0.0287	0.1348
87	19.1	9.8	0.0287	0.1348
88	17	9	0.0227	0.1003
89	15.7	8.6	0.0194	0.0824
90	9.6	6.8	0.0072	0.0264
91	16.1	8.7	0.0204	0.0876
92	15.4	8.5	0.0186	0.0786
93	13.8	8	0.015	0.0603
94	14.3	8.1	0.0161	0.0657

## Sheet: 2017
Sample	DBH	H	BA	V
1	20.3	10.2	0.0324	0.158
2	14.8	8.3	0.0172	0.0713
3	17.8	9.3	0.0249	0.1126
4	19.2	9.8	0.029	0.1367
5	20.5	10.3	0.033	0.1621
6	21.4	10.6	0.036	0.1817
7	16.3	8.8	0.0209	0.0903
8	18.9	9.7	0.0281	0.1312
9	18.8	9.7	0.0278	0.1295
10	9.6	6.8	0.0072	0.0264
11	20.8	10.4	0.034	0.1685
12	17.2	9.1	0.0232	0.1033
13	11.4	7.3	0.0102	0.0387
14	19	9.7	0.0284	0.133
15	16.7	8.9	0.0219	0.0959
16	17.6	9.2	0.0243	0.1094
17	17.7	9.3	0.0246	0.111
18	17.3	9.1	0.0235	0.1048
19	17.7	9.3	0.0246	0.111
20	6.9	6.2	0.0037	0.0131
21	18.2	9.4	0.026	0.1191
22	16.2	8.8	0.0206	0.089
23	23	11.3	0.0415	0.2206
24	11.7	7.4	0.0108	0.0411
25	13.1	7.8	0.0135	0.0534
26	18.6	9.6	0.0272	0.1259
27	19.2	9.8	0.029	0.1367
28	18	9.4	0.0254	0.1158
29	19.5	9.9	0.0299	0.1423
30	16.4	8.8	0.0211	0.0917
31	17.7	9.3	0.0246	0.111
32	19.4	9.9	0.0296	0.1404
33	14.6	8.2	0.0167	0.069
34	21.4	10.6	0.036	0.1817
35	16.9	9	0.0224	0.0988
36	20.6	10.3	0.0333	0.1642
37	18.2	9.4	0.026	0.1191
38	20.5	10.3	0.033	0.1621
39	15.9	8.7	0.0199	0.085
40	17.9	9.3	0.0252	0.1142
41	20.8	10.4	0.034	0.1685
42	18.2	9.4	0.026	0.1191
43	13.2	7.8	0.0137	0.0543
44	17.7	9.3	0.0246	0.111
45	14.6	8.2	0.0167	0.069
46	21.1	10.5	0.035	0.175
47	22	10.9	0.038	0.1956
48	19.6	10	0.0302	0.1442
49	21.5	10.7	0.0363	0.184
50	18.3	9.5	0.0263	0.1208
51	20.6	10.3	0.0333	0.1642
52	22.6	11.1	0.0401	0.2103
53	10	6.9	0.0079	0.0289
54	17.3	9.1	0.0235	0.1048
55	21.2	10.6	0.0353	0.1772
56	18.1	9.4	0.0257	0.1175
57	20.8	10.4	0.034	0.1685
58	17.1	9.1	0.023	0.1018
59	20.1	10.1	0.0317	0.154
60	12.5	7.6	0.0123	0.0479
61	20.4	10.3	0.0327	0.1601
62	18.8	9.7	0.0278	0.1295
63	19.4	9.9	0.0296	0.1404
64	17.6	9.2	0.0243	0.1094
65	18.5	9.5	0.0269	0.1242
66	19.5	9.9	0.0299	0.1423
67	19.9	10.1	0.0311	0.15
68	10.9	7.2	0.0093	0.035
69	18.6	9.6	0.0272	0.1259
70	14.5	8.2	0.0165	0.0679
71	18.5	9.5	0.0269	0.1242
72	19.8	10	0.0308	0.148
73	13.3	7.8	0.0139	0.0553
74	17	9	0.0227	0.1003
75	9.9	6.9	0.0077	0.0283
76	13.3	7.8	0.0139	0.0553
77	17.6	9.2	0.0243	0.1094
78	19.7	10	0.0305	0.1461
79	10.5	7	0.0087	0.0322
80	11.5	7.3	0.0104	0.0395
81	19.4	9.9	0.0296	0.1404
82	21	10.5	0.0346	0.1728
83	17.3	9.1	0.0235	0.1048
84	19.7	10	0.0305	0.1461
85	19.6	10	0.0302	0.1442
86	17.8	9.3	0.0249	0.1126
87	21	10.5	0.0346	0.1728
88	11.6	7.3	0.0106	0.0403
89	19.4	9.9	0.0296	0.1404
90	10.5	7	0.0087	0.0322
91	16.4	8.8	0.0211	0.0917
92	15	8.4	0.0177	0.0737

## Sheet: 2018
Sample	DBH	H	BA	V
1	18.6	13.1	0.0272	0.1763
2	22	14.9	0.038	0.2741
3	21.3	14.5	0.0356	0.2517
4	21.5	14.6	0.0363	0.2579
5	21.2	14.4	0.0353	0.2486
6	21.3	14.5	0.0356	0.2517
7	20.5	14.1	0.033	0.2275
8	12.8	10	0.0129	0.0674
9	12.1	9.6	0.0115	0.0584
10	20.4	14	0.0327	0.2246
11	19.5	13.6	0.0299	0.1995
12	11.8	9.5	0.0109	0.0548
13	20.5	14.1	0.033	0.2275
14	15.6	11.5	0.0191	0.1117
15	14.5	10.9	0.0165	0.0926
16	21.4	14.5	0.036	0.2548
17	11.5	9.3	0.0104	0.0514
18	12.8	10	0.0129	0.0674
19	18.2	12.9	0.026	0.1666
20	17	12.2	0.0227	0.1395
21	22.7	15.2	0.0405	0.2978
22	15.5	11.4	0.0189	0.1099
23	18.8	13.2	0.0278	0.1813
24	21.5	14.6	0.0363	0.2579
25	24.3	16.1	0.0464	0.3567
26	22.5	15.1	0.0398	0.2909
27	22.7	15.2	0.0405	0.2978
28	13.7	10.5	0.0147	0.0801
29	19	13.3	0.0284	0.1864
30	19.9	13.8	0.0311	0.2105
31	10.3	8.7	0.0083	0.039
32	22	14.9	0.038	0.2741
33	20.1	13.9	0.0317	0.2161
34	20	13.8	0.0314	0.2132
35	19.8	13.7	0.0308	0.2077
36	22.7	15.2	0.0405	0.2978
37	21.3	14.5	0.0356	0.2517
38	21.7	14.7	0.037	0.2643
39	18.3	12.9	0.0263	0.169
40	21.4	14.5	0.036	0.2548
41	14.7	11	0.017	0.0959
42	24.2	16	0.046	0.3528
43	18.6	13.1	0.0272	0.1763
44	22.7	15.2	0.0405	0.2978
45	15.8	11.6	0.0196	0.1154
46	14.6	11	0.0167	0.0942
47	20.1	13.9	0.0317	0.2161
48	12.8	10	0.0129	0.0674
49	25.4	16.6	0.0507	0.4013
50	18.7	13.1	0.0275	0.1788
51	17.3	12.4	0.0235	0.146
52	19.3	13.4	0.0293	0.1942
53	21.3	14.5	0.0356	0.2517
54	17.3	12.4	0.0235	0.146
55	18	12.8	0.0254	0.1619
56	19.5	13.6	0.0299	0.1995
57	20.6	14.1	0.0333	0.2305
58	19.3	13.4	0.0293	0.1942
59	19.2	13.4	0.029	0.1916
60	18.8	13.2	0.0278	0.1813
61	18.7	13.1	0.0275	0.1788
62	22.1	14.9	0.0384	0.2774
63	19.5	13.6	0.0299	0.1995
64	19	13.3	0.0284	0.1864
65	17.8	12.7	0.0249	0.1572
66	21.6	14.7	0.0366	0.2611
67	18	12.8	0.0254	0.1619
68	12.4	9.8	0.0121	0.0622
69	18.1	12.8	0.0257	0.1642
70	17.4	12.4	0.0238	0.1482
71	25.2	16.5	0.0499	0.3929
72	10.7	8.9	0.009	0.0429
73	20.1	13.9	0.0317	0.2161
74	20.8	14.2	0.034	0.2364
75	23.4	15.6	0.043	0.3227
76	20.7	14.2	0.0337	0.2334
77	22.4	15.1	0.0394	0.2875
78	5.1	5.9	0.002	0.0073
79	17.4	12.4	0.0238	0.1482
80	7.5	7.2	0.0044	0.018
81	20.7	14.2	0.0337	0.2334
82	18.8	13.2	0.0278	0.1813
83	18.7	13.1	0.0275	0.1788
84	21.2	14.4	0.0353	0.2486
85	16.6	12	0.0216	0.1312
86	18.5	13	0.0269	0.1739
87	19.1	13.3	0.0287	0.189
88	19.4	13.5	0.0296	0.1969
89	22.6	15.2	0.0401	0.2943
90	19.7	13.7	0.0305	0.205
91	19.8	13.7	0.0308	0.2077

## Sheet: 2019
Sample	DBH	H	BA	V
1	7.6	7.3	0.0045	0.0186
2	21.9	14.8	0.0377	0.2708
3	13.2	10.2	0.0137	0.0728
4	21.8	14.8	0.0373	0.2676
5	24.1	16	0.0456	0.349
6	22.5	15.1	0.0398	0.2909
7	15.1	11.2	0.0179	0.1027
8	20.4	14	0.0327	0.2246
9	18.9	13.2	0.0281	0.1839
10	25.4	16.6	0.0507	0.4013
11	21.6	14.7	0.0366	0.2611
12	19.7	13.7	0.0305	0.205
13	24.3	16.1	0.0464	0.3567
14	18.7	13.1	0.0275	0.1788
15	21.3	14.5	0.0356	0.2517
16	20	13.8	0.0314	0.2132
17	21	14.3	0.0346	0.2424
18	17.5	12.5	0.0241	0.1504
19	22.8	15.3	0.0408	0.3012
20	26.4	17.2	0.0547	0.4448
21	18.2	12.9	0.026	0.1666
22	20.2	13.9	0.032	0.2189
23	16	11.7	0.0201	0.1192
24	19.8	13.7	0.0308	0.2077
25	21.6	14.7	0.0366	0.2611
26	23	15.4	0.0415	0.3083
27	19.2	13.4	0.029	0.1916
28	21.9	14.8	0.0377	0.2708
29	19.2	13.4	0.029	0.1916
30	22.9	15.3	0.0412	0.3048
31	20.1	13.9	0.0317	0.2161
32	24.9	16.4	0.0487	0.3806
33	23.2	15.5	0.0423	0.3154
34	10.4	8.7	0.0085	0.04
35	19.2	13.4	0.029	0.1916
36	20.1	13.9	0.0317	0.2161
37	24.6	16.2	0.0475	0.3685
38	26.8	17.4	0.0564	0.4631
39	24.5	16.2	0.0471	0.3646
40	23.6	15.7	0.0437	0.3301
41	22.7	15.2	0.0405	0.2978
42	25.3	16.6	0.0503	0.3971
43	24.1	16	0.0456	0.349
44	22.6	15.2	0.0401	0.2943
45	21.6	14.7	0.0366	0.2611
46	15.7	11.6	0.0194	0.1136
47	21.8	14.8	0.0373	0.2676
48	23.3	15.5	0.0426	0.3191
49	24	15.9	0.0452	0.3451
50	21.3	14.5	0.0356	0.2517
51	20.1	13.9	0.0317	0.2161
52	23.4	15.6	0.043	0.3227
53	22.1	14.9	0.0384	0.2774
54	21.3	14.5	0.0356	0.2517
55	20.4	14	0.0327	0.2246
56	22.6	15.2	0.0401	0.2943
57	20.8	14.2	0.034	0.2364
58	14.1	10.7	0.0156	0.0862
59	22.1	14.9	0.0384	0.2774
60	21.2	14.4	0.0353	0.2486
61	19.8	13.7	0.0308	0.2077
62	16.7	12.1	0.0219	0.1332
63	19.7	13.7	0.0305	0.205
64	21.3	14.5	0.0356	0.2517
65	16.7	12.1	0.0219	0.1332
66	18.3	12.9	0.0263	0.169
67	17.3	12.4	0.0235	0.146
68	22.5	15.1	0.0398	0.2909
69	10.7	8.9	0.009	0.0429
70	19.9	13.8	0.0311	0.2105
71	20.6	14.1	0.0333	0.2305
72	24.8	16.3	0.0483	0.3766
73	27.6	17.8	0.0598	0.501
74	23.5	15.6	0.0434	0.3264
75	22.5	15.1	0.0398	0.2909
76	22.6	15.2	0.0401	0.2943
77	25	16.4	0.0491	0.3847
78	23.6	15.7	0.0437	0.3301
79	21.9	14.8	0.0377	0.2708
80	21.9	14.8	0.0377	0.2708
81	16.4	11.9	0.0211	0.1271
82	22.3	15	0.0391	0.2841
83	23.5	15.6	0.0434	0.3264
84	20.9	14.3	0.0343	0.2394
85	13.1	10.2	0.0135	0.0714
86	19.5	13.6	0.0299	0.1995
87	16.2	11.8	0.0206	0.1231
88	19	13.3	0.0284	0.1864
89	21.6	14.7	0.0366	0.2611

## Sheet: 2020
Sample	DBH	H	BA	V
1	20.9	14.6	0.0343	0.2449
2	8.3	7.9	0.0054	0.0239
3	23.8	16.1	0.0445	0.3445
4	19.9	14.1	0.0311	0.2154
5	26.6	17.6	0.0556	0.4624
6	27.8	18.2	0.0607	0.52
7	21.8	15.1	0.0373	0.2735
8	20.2	14.2	0.032	0.224
9	18.6	13.4	0.0272	0.1807
10	28	18.3	0.0616	0.53
11	18.7	13.4	0.0275	0.1832
12	21.3	14.8	0.0356	0.2573
13	21.1	14.7	0.035	0.251
14	25.1	16.8	0.0495	0.3965
15	16	12	0.0201	0.1226
16	15.7	11.9	0.0194	0.1168
17	21.8	15.1	0.0373	0.2735
18	19.2	13.7	0.029	0.1962
19	23.9	16.2	0.0449	0.3483
20	16.8	12.4	0.0222	0.1389
21	23.1	15.7	0.0419	0.3184
22	26.4	17.5	0.0547	0.4533
23	21.7	15	0.037	0.2702
24	23.8	16.1	0.0445	0.3445
25	27.7	18.1	0.0603	0.5151
26	19.4	13.8	0.0296	0.2016
27	20.6	14.4	0.0333	0.2358
28	23.9	16.2	0.0449	0.3483
29	19.7	14	0.0305	0.2098
30	22.1	15.2	0.0384	0.2834
31	19.9	14.1	0.0311	0.2154
32	24.8	16.6	0.0483	0.3841
33	21.9	15.1	0.0377	0.2768
34	26.8	17.7	0.0564	0.4717
35	21.1	14.7	0.035	0.251
36	10.5	9.1	0.0087	0.0425
37	24.2	16.3	0.046	0.36
38	23	15.7	0.0415	0.3148
39	25.4	16.9	0.0507	0.4092
40	23.9	16.2	0.0449	0.3483
41	21.8	15.1	0.0373	0.2735
42	23	15.7	0.0415	0.3148
43	25.7	17.1	0.0519	0.4221
44	24	16.2	0.0452	0.3522
45	22.4	15.4	0.0394	0.2937
46	28.6	18.6	0.0642	0.5609
47	23.8	16.1	0.0445	0.3445
48	21.1	14.7	0.035	0.251
49	22.8	15.6	0.0408	0.3077
50	16.4	12.2	0.0211	0.1306
51	27.1	17.8	0.0577	0.4859
52	22.7	15.5	0.0405	0.3041
53	23.1	15.7	0.0419	0.3184
54	16.9	12.5	0.0224	0.1411
55	21.9	15.1	0.0377	0.2768
56	25	16.7	0.0491	0.3923
57	22.3	15.3	0.0391	0.2902
58	25.7	17.1	0.0519	0.4221
59	18.4	13.3	0.0266	0.1757
60	19.5	13.9	0.0299	0.2043
61	23.8	16.1	0.0445	0.3445
62	19.4	13.8	0.0296	0.2016
63	21.6	15	0.0366	0.2669
64	19.2	13.7	0.029	0.1962
65	21.3	14.8	0.0356	0.2573
66	20.6	14.4	0.0333	0.2358
67	22.1	15.2	0.0384	0.2834
68	16.7	12.4	0.0219	0.1368
69	21.3	14.8	0.0356	0.2573
70	16.7	12.4	0.0219	0.1368
71	21.2	14.7	0.0353	0.2542
72	18.6	13.4	0.0272	0.1807
73	18.9	13.5	0.0281	0.1884
74	19.9	14.1	0.0311	0.2154
75	17.4	12.7	0.0238	0.1521
76	20.8	14.5	0.034	0.2418
77	19.9	14.1	0.0311	0.2154
78	22.4	15.4	0.0394	0.2937
79	17.4	12.7	0.0238	0.1521
80	21.8	15.1	0.0373	0.2735
81	16.9	12.5	0.0224	0.1411
82	21.1	14.7	0.035	0.251
83	16.4	12.2	0.0211	0.1306
84	16.9	12.5	0.0224	0.1411
85	18.4	13.3	0.0266	0.1757
86	19.2	13.7	0.029	0.1962
87	16.7	12.4	0.0219	0.1368
88	16.8	12.4	0.0222	0.1389
