# Supplementary material for: Effect of Thinning on Tree Differentiation, Productivity and Carbon Stocks of Cryptomeria japonica Plantations
Source: Ecol Evol. 2025 May 7;15(5):e71418. doi: 10.1002/ece3.71418 (PMC12058209; doi:10.1002/ece3.71418)
Supplement: Supplementary file 1 — Data S1. [file ECE3-15-e71418-s001.zip › T3-3.xls]

## Sheet: 2014
Sample	DBH	H	BA	V
1	17.5	8.8	0.0241	0.1027
2	17.65	8.8	0.0245	0.1046
3	16.24	8.6	0.0207	0.0875
4	12.32	7.7	0.0119	0.0476
5	11.04	7.4	0.0096	0.037
6	19.03	9	0.0284	0.1227
7	7.46	5.9	0.0044	0.0143
8	5.88	4.9	0.0027	0.0076
9	12.49	7.8	0.0123	0.0491
10	16.42	8.6	0.0212	0.0896
11	9.61	6.9	0.0073	0.0267
12	9.06	6.6	0.0064	0.0232
13	9.91	7	0.0077	0.0287
14	17.46	8.8	0.0239	0.1022
15	15.74	8.5	0.0195	0.0818
16	7.44	5.9	0.0043	0.0142
17	15.15	8.4	0.018	0.0753
18	13.14	8	0.0136	0.055
19	15.7	8.5	0.0194	0.0814
20	8.04	6.2	0.0051	0.0172
21	15	8.4	0.0177	0.0737
22	16.86	8.7	0.0223	0.0949
23	17.68	8.8	0.0246	0.105
24	14.78	8.3	0.0172	0.0714
25	16.29	8.6	0.0208	0.0881
26	16.88	8.7	0.0224	0.0951
27	14.8	8.3	0.0172	0.0716
28	16.59	8.6	0.0216	0.0917
29	14.86	8.3	0.0173	0.0722
30	12.7	7.8	0.0127	0.051
31	16.48	8.6	0.0213	0.0904
32	10.89	7.3	0.0093	0.0359
33	13.4	8	0.0141	0.0575
34	14.16	8.2	0.0157	0.065
35	15.88	8.5	0.0198	0.0834
36	16.2	8.6	0.0206	0.0871
37	10.74	7.3	0.0091	0.0347
38	18.42	8.9	0.0266	0.1145
39	14.94	8.3	0.0175	0.0731
40	9.18	6.7	0.0066	0.0239
41	10.64	7.2	0.0089	0.034
42	18.2	8.9	0.026	0.1116
43	12.89	7.9	0.013	0.0527
44	16.02	8.5	0.0202	0.085
45	12.51	7.8	0.0123	0.0493
46	15.24	8.4	0.0182	0.0763
47	14.5	8.3	0.0165	0.0684
48	11.44	7.5	0.0103	0.0402
49	15.58	8.5	0.0191	0.08
50	15.59	8.5	0.0191	0.0802
51	18.88	9	0.028	0.1206
52	13.55	8.1	0.0144	0.0589
53	14.74	8.3	0.0171	0.0709
54	17.42	8.8	0.0238	0.1017
55	12.8	7.9	0.0129	0.0519
56	9.53	6.8	0.0071	0.0262
57	15.96	8.5	0.02	0.0843
58	17.58	8.8	0.0243	0.1037
59	16.69	8.7	0.0219	0.0928
60	14.92	8.3	0.0175	0.0728
61	19.22	9	0.029	0.1252
62	15.64	8.5	0.0192	0.0807
63	12.64	7.8	0.0125	0.0504
64	16.36	8.6	0.021	0.0889
65	11.88	7.6	0.0111	0.0438
66	14.84	8.3	0.0173	0.072
67	14.72	8.3	0.017	0.0707
68	11.64	7.6	0.0106	0.0418
69	16.63	8.7	0.0217	0.0921
70	15.98	8.5	0.0201	0.0846
71	16.09	8.6	0.0203	0.0858
72	8.59	6.4	0.0058	0.0203
73	16.44	8.6	0.0212	0.0899
74	12.31	7.7	0.0119	0.0475
75	18.96	9	0.0282	0.1217
76	14.14	8.2	0.0157	0.0648
77	16.46	8.6	0.0213	0.0901
78	15.68	8.5	0.0193	0.0812
79	13.89	8.1	0.0152	0.0622
80	15.44	8.4	0.0187	0.0785
81	14.12	8.2	0.0157	0.0645
82	10.18	7.1	0.0081	0.0306
83	7.49	5.9	0.0044	0.0144
84	19.16	9	0.0288	0.1244
85	19.18	9	0.0289	0.1247
86	12.89	7.9	0.013	0.0527
87	14.22	8.2	0.0159	0.0656
88	18.71	9	0.0275	0.1184
89	14.96	8.4	0.0176	0.0733
90	15.48	8.5	0.0188	0.0789
91	8.99	6.6	0.0063	0.0227
92	17.43	8.8	0.0239	0.1019
93	10	7	0.0079	0.0294
94	12.79	7.9	0.0128	0.0518
95	20.9	9.2	0.0343	0.1492
96	21	9.2	0.0346	0.1507
97	19.3	9	0.0293	0.1263
98	22.9	9.4	0.0412	0.1801

## Sheet: 2016
Sample	DBH	H	BA	V
1	18	8.9	0.0254	0.1091
2	18.1	8.9	0.0257	0.1104
3	16.6	8.6	0.0216	0.0918
4	12.9	7.9	0.0131	0.0528
5	12	7.7	0.0113	0.0448
6	19.4	9.1	0.0296	0.1277
7	7.9	6.1	0.0049	0.0165
8	6.7	5.4	0.0035	0.0108
9	13.4	8	0.0141	0.0575
10	16.7	8.7	0.0219	0.093
11	9.9	7	0.0077	0.0287
12	9.4	6.8	0.0069	0.0253
13	10.2	7.1	0.0082	0.0308
14	17.8	8.8	0.0249	0.1065
15	16.7	8.7	0.0219	0.093
16	8.4	6.3	0.0055	0.0192
17	15.6	8.5	0.0191	0.0803
18	14.1	8.2	0.0156	0.0643
19	16.7	8.7	0.0219	0.093
20	9	6.6	0.0064	0.0228
21	16	8.5	0.0201	0.0848
22	17.3	8.8	0.0235	0.1002
23	18.5	8.9	0.0269	0.1156
24	15.6	8.5	0.0191	0.0803
25	17.2	8.7	0.0232	0.099
26	17.7	8.8	0.0246	0.1052
27	15.8	8.5	0.0196	0.0825
28	17.5	8.8	0.0241	0.1027
29	15.3	8.4	0.0184	0.077
30	13.7	8.1	0.0147	0.0604
31	17.3	8.8	0.0235	0.1002
32	11.8	7.6	0.0109	0.0431
33	14.4	8.2	0.0163	0.0674
34	14.5	8.3	0.0165	0.0684
35	16.7	8.7	0.0219	0.093
36	17.2	8.7	0.0232	0.099
37	11.1	7.4	0.0097	0.0375
38	19	9	0.0284	0.1222
39	15.9	8.5	0.0199	0.0836
40	10	7	0.0079	0.0294
41	11.6	7.5	0.0106	0.0415
42	19.2	9	0.029	0.125
43	13.8	8.1	0.015	0.0614
44	16.3	8.6	0.0209	0.0882
45	12.8	7.9	0.0129	0.0519
46	16.2	8.6	0.0206	0.0871
47	15.5	8.5	0.0189	0.0792
48	12.4	7.8	0.0121	0.0483
49	16.4	8.6	0.0211	0.0894
50	16.5	8.6	0.0214	0.0906
51	19.7	9.1	0.0305	0.1319
52	14	8.2	0.0154	0.0633
53	15.1	8.4	0.0179	0.0748
54	18	8.9	0.0254	0.1091
55	13.8	8.1	0.015	0.0614
56	9.9	7	0.0077	0.0287
57	16.4	8.6	0.0211	0.0894
58	18.4	8.9	0.0266	0.1143
59	17.6	8.8	0.0243	0.104
60	15.2	8.4	0.0181	0.0759
61	19.8	9.1	0.0308	0.1333
62	16.6	8.6	0.0216	0.0918
63	13.6	8.1	0.0145	0.0594
64	16.8	8.7	0.0222	0.0942
65	12.7	7.8	0.0127	0.051
66	15.2	8.4	0.0181	0.0759
67	15.3	8.4	0.0184	0.077
68	12.6	7.8	0.0125	0.0501
69	17	8.7	0.0227	0.0966
70	16.8	8.7	0.0222	0.0942
71	17	8.7	0.0227	0.0966
72	9.5	6.8	0.0071	0.026
73	17.4	8.8	0.0238	0.1015
74	12.6	7.8	0.0125	0.0501
75	19.3	9	0.0293	0.1263
76	15.1	8.4	0.0179	0.0748
77	16.8	8.7	0.0222	0.0942
78	16.5	8.6	0.0214	0.0906
79	14.8	8.3	0.0172	0.0716
80	15.8	8.5	0.0196	0.0825
81	14.7	8.3	0.017	0.0705
82	11	7.4	0.0095	0.0367
83	8.4	6.3	0.0055	0.0192
84	19.6	9.1	0.0302	0.1305
85	20	9.1	0.0314	0.1361
86	13.8	8.1	0.015	0.0614
87	14.5	8.3	0.0165	0.0684
88	19	9	0.0284	0.1222
89	15.3	8.4	0.0184	0.077
90	16.3	8.6	0.0209	0.0882
91	9.9	7	0.0077	0.0287
92	17.8	8.8	0.0249	0.1065
93	11	7.4	0.0095	0.0367
94	13.7	8.1	0.0147	0.0604
95	12.3	7.7	0.0119	0.0474
96	15.3	8.4	0.0184	0.077
97	13	7.9	0.0133	0.0537

## Sheet: 2017
Sample	DBH	H	BA	V
1	20.1	9.1	0.0317	0.1375
2	16.3	8.6	0.0209	0.0882
3	17.7	8.8	0.0246	0.1052
4	18.5	8.9	0.0269	0.1156
5	9.6	6.9	0.0072	0.0266
6	17.6	8.8	0.0243	0.104
7	18.4	8.9	0.0266	0.1143
8	14.1	8.2	0.0156	0.0643
9	14.7	8.3	0.017	0.0705
10	21	9.2	0.0346	0.1507
11	9.4	6.8	0.0069	0.0253
12	19.7	9.1	0.0305	0.1319
13	15.3	8.4	0.0184	0.077
14	20.9	9.2	0.0343	0.1492
15	13	7.9	0.0133	0.0537
16	11.5	7.5	0.0104	0.0407
17	10.4	7.2	0.0085	0.0322
18	11.1	7.4	0.0097	0.0375
19	9.4	6.8	0.0069	0.0253
20	18.6	8.9	0.0272	0.1169
21	19.9	9.1	0.0311	0.1347
22	20.6	9.2	0.0333	0.1448
23	18.8	9	0.0278	0.1196
24	17.7	8.8	0.0246	0.1052
25	19.2	9	0.029	0.125
26	19.2	9	0.029	0.125
27	13.9	8.1	0.0152	0.0623
28	16.5	8.6	0.0214	0.0906
29	19.6	9.1	0.0302	0.1305
30	16.7	8.7	0.0219	0.093
31	19.6	9.1	0.0302	0.1305
32	18	8.9	0.0254	0.1091
33	20	9.1	0.0314	0.1361
34	18.7	9	0.0275	0.1182
35	15.8	8.5	0.0196	0.0825
36	16.6	8.6	0.0216	0.0918
37	19.1	9	0.0287	0.1236
38	13.2	8	0.0137	0.0556
39	11.5	7.5	0.0104	0.0407
40	21.7	9.3	0.037	0.1612
41	14.7	8.3	0.017	0.0705
42	17.2	8.7	0.0232	0.099
43	20.3	9.2	0.0324	0.1404
44	17.9	8.8	0.0252	0.1078
45	14	8.2	0.0154	0.0633
46	16.7	8.7	0.0219	0.093
47	15.2	8.4	0.0181	0.0759
48	17.5	8.8	0.0241	0.1027
49	16.6	8.6	0.0216	0.0918
50	17.7	8.8	0.0246	0.1052
51	17.7	8.8	0.0246	0.1052
52	20	9.1	0.0314	0.1361
53	15.2	8.4	0.0181	0.0759
54	20.4	9.2	0.0327	0.1418
55	19.8	9.1	0.0308	0.1333
56	12.4	7.8	0.0121	0.0483
57	14.6	8.3	0.0167	0.0695
58	17	8.7	0.0227	0.0966
59	19	9	0.0284	0.1222
60	16.6	8.6	0.0216	0.0918
61	13.3	8	0.0139	0.0565
62	17.6	8.8	0.0243	0.104
63	19.6	9.1	0.0302	0.1305
64	14.1	8.2	0.0156	0.0643
65	13.3	8	0.0139	0.0565
66	16.8	8.7	0.0222	0.0942
67	21.1	9.3	0.035	0.1521
68	14.1	8.2	0.0156	0.0643
69	18.2	8.9	0.026	0.1116
70	18.1	8.9	0.0257	0.1104
71	22	9.3	0.038	0.1659
72	16.9	8.7	0.0224	0.0954
73	20.8	9.2	0.034	0.1477
74	9.6	6.9	0.0072	0.0266
75	18.5	8.9	0.0269	0.1156
76	16.7	8.7	0.0219	0.093
77	19	9	0.0284	0.1222
78	13.8	8.1	0.015	0.0614
79	17	8.7	0.0227	0.0966
80	17.9	8.8	0.0252	0.1078
81	17.3	8.8	0.0235	0.1002
82	14.9	8.3	0.0174	0.0726
83	18.4	8.9	0.0266	0.1143
84	19.1	9	0.0287	0.1236
85	18.1	8.9	0.0257	0.1104
86	21	9.2	0.0346	0.1507
87	11.4	7.5	0.0102	0.0399
88	21.4	9.3	0.036	0.1567
89	15	8.4	0.0177	0.0737
90	17.7	8.8	0.0246	0.1052
91	16.6	8.6	0.0216	0.0918
92	11.6	7.5	0.0106	0.0415
93	21.2	9.3	0.0353	0.1536
94	18.8	9	0.0278	0.1196

## Sheet: 2018
Sample	DBH	H	BA	V
1	22.8	14.6	0.0408	0.2871
2	12.9	9.7	0.0131	0.0663
3	20	12.8	0.0314	0.1968
4	22.2	14.2	0.0387	0.2653
5	16	10.8	0.0201	0.1096
6	18.6	12.1	0.0272	0.1615
7	16.3	11	0.0209	0.1148
8	18.9	12.2	0.0281	0.1686
9	17.5	11.5	0.0241	0.1375
10	12.9	9.7	0.0131	0.0663
11	20.7	13.2	0.0337	0.2168
12	10.6	9.2	0.0088	0.0436
13	14	10.1	0.0154	0.0797
14	17.1	11.3	0.023	0.1296
15	19.8	12.7	0.0308	0.1914
16	14.8	10.4	0.0172	0.0908
17	17.9	11.7	0.0252	0.1459
18	22.6	14.5	0.0401	0.2796
19	19.5	12.5	0.0299	0.1835
20	14.7	10.3	0.017	0.0894
21	20.9	13.4	0.0343	0.2228
22	18.4	12	0.0266	0.1569
23	16.4	11	0.0211	0.1166
24	19.9	12.8	0.0311	0.1941
25	16.5	11	0.0214	0.1184
26	13.3	9.9	0.0139	0.0709
27	22.7	14.5	0.0405	0.2833
28	21	13.4	0.0346	0.2258
29	14.7	10.3	0.017	0.0894
30	17.9	11.7	0.0252	0.1459
31	24.3	15.7	0.0464	0.348
32	22.5	14.4	0.0398	0.276
33	19.1	12.3	0.0287	0.1734
34	19	12.3	0.0284	0.171
35	20.9	13.4	0.0343	0.2228
36	17.3	11.4	0.0235	0.1335
37	19.2	12.4	0.029	0.1759
38	19.3	12.4	0.0293	0.1784
39	20.6	13.2	0.0333	0.2138
40	19.2	12.4	0.029	0.1759
41	15.5	10.6	0.0189	0.1014
42	18.1	11.8	0.0257	0.1502
43	19.5	12.5	0.0299	0.1835
44	20.8	13.3	0.034	0.2198
45	20.4	13.1	0.0327	0.208
46	19.2	12.4	0.029	0.1759
47	17.8	11.7	0.0249	0.1437
48	17.9	11.7	0.0252	0.1459
49	14.2	10.2	0.0158	0.0824
50	14.6	10.3	0.0167	0.0879
51	14.8	10.4	0.0172	0.0908
52	16.5	11	0.0214	0.1184
53	19.7	12.7	0.0305	0.1888
54	23.7	15.3	0.0441	0.3225
55	21.4	13.7	0.036	0.2384
56	12.5	9.6	0.0123	0.0618
57	21.4	13.7	0.036	0.2384
58	20.1	12.9	0.0317	0.1996
59	15.2	10.5	0.0181	0.0968
60	21.7	13.9	0.037	0.2482
61	20.3	13	0.0324	0.2052
62	20	12.8	0.0314	0.1968
63	19.2	12.4	0.029	0.1759
64	18.3	11.9	0.0263	0.1546
65	19.6	12.6	0.0302	0.1861
66	17.5	11.5	0.0241	0.1375
67	21.2	13.6	0.0353	0.2321
68	17.8	11.7	0.0249	0.1437
69	18.8	12.2	0.0278	0.1662
70	18.2	11.9	0.026	0.1524
71	17.3	11.4	0.0235	0.1335
72	14.5	10.3	0.0165	0.0865
73	21.3	13.6	0.0356	0.2352
74	21.2	13.6	0.0353	0.2321
75	14.8	10.4	0.0172	0.0908
76	9.5	9	0.0071	0.035
77	10.4	9.1	0.0085	0.042
78	22.5	14.4	0.0398	0.276
79	12.8	9.7	0.0129	0.0651
80	11.5	9.4	0.0104	0.0517
81	11.2	9.3	0.0099	0.0489
82	15.7	10.7	0.0194	0.1047
83	21.1	13.5	0.035	0.2289
84	15.9	10.8	0.0199	0.108
85	19.9	12.8	0.0311	0.1941
86	19.9	12.8	0.0311	0.1941
87	9.4	9	0.0069	0.0343
88	18.1	11.8	0.0257	0.1502
89	18.9	12.2	0.0281	0.1686
90	11.8	9.4	0.0109	0.0546
91	16.8	11.2	0.0222	0.1239
92	20.5	13.1	0.033	0.2109

## Sheet: 2019
Sample	DBH	H	BA	V
1	8	8.8	0.005	0.0251
2	23.5	15.1	0.0434	0.3143
3	15.7	10.7	0.0194	0.1047
4	22.3	14.3	0.0391	0.2688
5	16.6	11.1	0.0216	0.1202
6	21.8	13.9	0.0373	0.2516
7	20.8	13.3	0.034	0.2198
8	21.9	14	0.0377	0.2549
9	21.1	13.5	0.035	0.2289
10	20.7	13.2	0.0337	0.2168
11	18.3	11.9	0.0263	0.1546
12	10.4	9.1	0.0085	0.042
13	15.7	10.7	0.0194	0.1047
14	22.6	14.5	0.0401	0.2796
15	25.3	16.5	0.0503	0.3944
16	21.9	14	0.0377	0.2549
17	17.2	11.4	0.0232	0.1315
18	23.6	15.2	0.0437	0.3184
19	22.2	14.2	0.0387	0.2653
20	22.5	14.4	0.0398	0.276
21	21.2	13.6	0.0353	0.2321
22	26.5	17.5	0.0552	0.4566
23	17.7	11.6	0.0246	0.1416
24	21	13.4	0.0346	0.2258
25	16.8	11.2	0.0222	0.1239
26	23.9	15.4	0.0449	0.3308
27	19.8	12.7	0.0308	0.1914
28	23.4	15	0.043	0.3103
29	21.9	14	0.0377	0.2549
30	22.6	14.5	0.0401	0.2796
31	22.4	14.3	0.0394	0.2724
32	21.1	13.5	0.035	0.2289
33	18.1	11.8	0.0257	0.1502
34	21.8	13.9	0.0373	0.2516
35	16.4	11	0.0211	0.1166
36	20.7	13.2	0.0337	0.2168
37	11	9.3	0.0095	0.0471
38	21.4	13.7	0.036	0.2384
39	22	14.1	0.038	0.2583
40	18.8	12.2	0.0278	0.1662
41	20.8	13.3	0.034	0.2198
42	18.6	12.1	0.0272	0.1615
43	25	16.2	0.0491	0.38
44	20	12.8	0.0314	0.1968
45	22.5	14.4	0.0398	0.276
46	13	9.8	0.0133	0.0674
47	17.2	11.4	0.0232	0.1315
48	18.1	11.8	0.0257	0.1502
49	24.2	15.6	0.046	0.3437
50	23.8	15.3	0.0445	0.3266
51	18	11.8	0.0254	0.148
52	20	12.8	0.0314	0.1968
53	22.9	14.7	0.0412	0.2908
54	16.5	11	0.0214	0.1184
55	21.3	13.6	0.0356	0.2352
56	16.4	11	0.0211	0.1166
57	24	15.5	0.0452	0.3351
58	19.8	12.7	0.0308	0.1914
59	18.1	11.8	0.0257	0.1502
60	23.6	15.2	0.0437	0.3184
61	23.2	14.9	0.0423	0.3024
62	25.1	16.3	0.0495	0.3847
63	14.2	10.2	0.0158	0.0824
64	15	10.4	0.0177	0.0937
65	22.3	14.3	0.0391	0.2688
66	17.5	11.5	0.0241	0.1375
67	20.6	13.2	0.0333	0.2138
68	16.4	11	0.0211	0.1166
69	15.1	10.5	0.0179	0.0952
70	22.9	14.7	0.0412	0.2908
71	12.3	9.6	0.0119	0.0597
72	17.5	11.5	0.0241	0.1375
73	18.8	12.2	0.0278	0.1662
74	18.8	12.2	0.0278	0.1662
75	19	12.3	0.0284	0.171
76	21.8	13.9	0.0373	0.2516
77	15.9	10.8	0.0199	0.108
78	18.8	12.2	0.0278	0.1662
79	13.2	9.8	0.0137	0.0698
80	16.8	11.2	0.0222	0.1239
81	20.5	13.1	0.033	0.2109
82	16.1	10.9	0.0204	0.1113
83	14.6	10.3	0.0167	0.0879
84	18.5	12	0.0269	0.1592
85	15.8	10.8	0.0196	0.1063
86	18.5	12	0.0269	0.1592
87	12.7	9.7	0.0127	0.064
88	16.1	10.9	0.0204	0.1113

## Sheet: 2020
Sample	DBH	H	BA	V
1	23.2	14.9	0.0423	0.3024
2	25.3	16.5	0.0503	0.3944
3	18.5	12	0.0269	0.1592
4	24.9	16.2	0.0487	0.3753
5	22.8	14.6	0.0408	0.2871
6	17.3	11.4	0.0235	0.1335
7	10.2	9.1	0.0082	0.0404
8	18.6	12.1	0.0272	0.1615
9	19.6	12.6	0.0302	0.1861
10	23.9	15.4	0.0449	0.3308
11	23.4	15	0.043	0.3103
12	24.8	16.1	0.0483	0.3706
13	24.9	16.2	0.0487	0.3753
14	21.5	13.7	0.0363	0.2416
15	22.2	14.2	0.0387	0.2653
16	22.1	14.1	0.0384	0.2618
17	24.2	15.6	0.046	0.3437
18	20.8	13.3	0.034	0.2198
19	24.2	15.6	0.046	0.3437
20	22.6	14.5	0.0401	0.2796
21	17	11.3	0.0227	0.1277
22	17.8	11.7	0.0249	0.1437
23	18.5	12	0.0269	0.1592
24	21.3	13.6	0.0356	0.2352
25	25	16.2	0.0491	0.38
26	23	14.8	0.0415	0.2946
27	20.4	13.1	0.0327	0.208
28	18.6	12.1	0.0272	0.1615
29	22.6	14.5	0.0401	0.2796
30	26.8	17.7	0.0564	0.4734
31	23.5	15.1	0.0434	0.3143
32	14	10.1	0.0154	0.0797
33	19.2	12.4	0.029	0.1759
34	26.5	17.5	0.0552	0.4566
35	22.9	14.7	0.0412	0.2908
36	15.5	10.6	0.0189	0.1014
37	21.6	13.8	0.0366	0.2449
38	23.6	15.2	0.0437	0.3184
39	21.5	13.7	0.0363	0.2416
40	22.3	14.3	0.0391	0.2688
41	21.4	13.7	0.036	0.2384
42	19.8	12.7	0.0308	0.1914
43	19.4	12.5	0.0296	0.181
44	24.1	15.6	0.0456	0.3393
45	21.1	13.5	0.035	0.2289
46	18.8	12.2	0.0278	0.1662
47	24.7	16	0.0479	0.366
48	17.6	11.6	0.0243	0.1396
49	19.9	12.8	0.0311	0.1941
50	22.2	14.2	0.0387	0.2653
51	11.6	9.4	0.0106	0.0526
52	22.4	14.3	0.0394	0.2724
53	22.9	14.7	0.0412	0.2908
54	20.4	13.1	0.0327	0.208
55	15.8	10.8	0.0196	0.1063
56	27.7	18.5	0.0603	0.5267
57	22.5	14.4	0.0398	0.276
58	18	11.8	0.0254	0.148
59	18.4	12	0.0266	0.1569
60	25.5	16.6	0.0511	0.4042
61	17.5	11.5	0.0241	0.1375
62	26.7	17.6	0.056	0.4677
63	19	12.3	0.0284	0.171
64	23.9	15.4	0.0449	0.3308
65	21.9	14	0.0377	0.2549
66	22.6	14.5	0.0401	0.2796
67	23.9	15.4	0.0449	0.3308
68	15.9	10.8	0.0199	0.108
69	18.3	11.9	0.0263	0.1546
70	26.9	17.8	0.0568	0.4791
71	15.4	10.6	0.0186	0.0999
72	24.3	15.7	0.0464	0.348
73	21.4	13.7	0.036	0.2384
74	19.5	12.5	0.0299	0.1835
75	20.7	13.2	0.0337	0.2168
76	21.2	13.6	0.0353	0.2321
77	18.6	12.1	0.0272	0.1615
78	16.5	11	0.0214	0.1184
79	15.2	10.5	0.0181	0.0968
80	15.2	10.5	0.0181	0.0968
81	17.3	11.4	0.0235	0.1335
82	20.9	13.4	0.0343	0.2228
83	18.8	12.2	0.0278	0.1662
84	19.1	12.3	0.0287	0.1734
85	16.7	11.1	0.0219	0.122
86	16	10.8	0.0201	0.1096
